# Supplementary material for: Knowledge, attitudes, and practices regarding COVID-19 among pharmacists partnering with community residents: A national survey in Japan
Source: PLoS One. 2021 Oct 26;16(10):e0258805. doi: 10.1371/journal.pone.0258805 (PMC8547690; doi:10.1371/journal.pone.0258805)
Supplement: S2 Appendix — (XLSX) [file pone.0258805.s004.xlsx]

## Sheet: HSPharmacy_data
WEB_SAMPLEID	Q1	Q2	Q3	Q4_1	Q4_2	Q4_3	Q4_4	Q4_5	Q4_6	Q4_7	Q4_8	Q4_9	Q4_10	Q4_11	Q4_12	Q4_13	Q4_14	Q4_15	Q4_16	Q4_17	Q4_18	Q4_19	Q4_20	Q4_21	Q5_1	Q5_2	Q5_3	Q5_4	Q5_5	Q5_6	Q5_7	Q5_8	Q6_1	Q6_2	Q6_3	Q6_4	Q6_5	Q6_6	Q6_7	Q6_8	Q6_9	Q6_10	Q7_1	Q7_2	Q7_3	Q7_4	Q7_5	Q7_6	Q7_7
1	1	45	3	1	1	1	1	1	2	2	1	1	2	2	2	1	2	2	2	2	2	1	2	2	1	2	2	1	2	2	2	2	2	2	2	2	1	2	2	2	2	2	1	2	2	2	1	1	2
2	1	48	2	1	1	1	1	1	1	1	1	1	2	2	2	2	2	2	2	2	1	1	2	2	1	1	1	1	1	1	1	2	1	1	2	2	1	2	2	1	2	2	1	1	1	1	1	1	2
3	1	36	2	2	2	2	2	1	2	2	2	2	2	2	2	2	2	2	2	2	2	2	2	2	2	2	1	1	2	2	2	2	2	2	2	2	1	2	2	2	2	2	1	2	2	1	1	1	2
4	1	56	1	1	1	2	1	1	1	1	1	2	2	1	2	2	2	2	2	1	1	1	2	2	2	2	2	2	2	1	2	2	1	2	2	2	2	2	2	1	2	2	1	1	1	1	1	1	1
5	2	39	2	1	2	2	2	2	2	2	2	2	2	2	2	2	2	2	2	2	1	1	2	2	1	1	2	1	1	1	1	2	1	2	2	2	2	2	2	1	1	2	1	1	1	1	1	1	1
6	2	33	2	2	2	2	2	2	1	1	2	2	2	2	2	2	2	2	2	2	2	2	2	2	2	2	2	2	1	1	2	2	2	2	1	2	2	2	1	2	1	2	2	1	1	2	2	1	2
7	2	40	1	1	2	2	2	2	1	1	1	2	2	2	2	2	2	2	2	2	1	1	2	2	1	2	2	2	2	1	1	2	1	1	1	1	1	1	1	1	1	2	1	1	1	1	1	1	1
8	1	47	2	1	1	1	1	1	1	1	1	1	1	2	1	2	2	2	2	2	1	1	2	2	2	2	1	2	2	2	1	2	1	1	2	1	1	2	1	1	2	2	1	1	1	1	1	1	1
9	1	34	2	2	2	2	2	2	2	2	2	2	2	2	2	2	2	2	2	2	2	2	1	2	2	2	2	2	2	2	2	1	1	2	2	2	2	2	2	2	2	1	2	2	1	1	2	2	2
10	2	34	2	2	2	2	2	2	2	1	2	1	2	2	2	2	2	2	2	2	1	1	2	2	1	2	2	1	2	2	2	2	2	1	2	2	1	2	2	1	2	2	1	1	1	1	1	1	1
11	1	31	2	1	1	1	1	1	1	2	2	1	2	2	2	2	2	2	2	2	1	2	2	2	1	1	1	1	2	1	1	2	1	1	1	1	1	2	1	2	2	2	1	1	1	1	1	1	2
12	1	37	2	2	2	2	1	1	1	1	1	2	2	2	2	2	2	2	2	1	1	1	2	2	2	2	2	1	2	2	2	2	1	1	1	2	1	2	2	2	2	2	1	1	1	1	1	1	2
13	1	58	1	1	1	2	1	1	2	2	1	1	2	2	2	2	2	2	2	2	2	1	2	2	1	2	1	2	2	1	1	2	1	1	2	1	2	2	2	2	2	2	2	2	1	1	1	1	1
14	2	34	2	1	1	1	1	1	1	1	1	1	1	2	1	2	2	1	2	2	1	1	2	2	1	2	1	1	1	1	1	2	1	1	1	1	1	2	2	1	2	2	1	1	1	1	1	1	1
15	1	38	2	1	2	2	2	2	2	2	2	2	2	2	2	2	2	2	2	2	2	1	2	2	1	2	1	2	2	1	1	2	1	1	2	1	1	2	2	1	2	2	1	1	1	1	1	1	1
16	2	52	2	1	2	2	2	1	1	1	2	2	2	2	2	2	2	2	2	2	2	2	2	2	1	2	2	1	1	2	1	2	1	2	1	1	1	2	2	1	2	2	1	1	1	1	2	1	2
17	2	46	3	2	1	1	1	1	1	1	1	1	2	2	1	2	2	2	2	1	1	1	2	2	1	2	1	1	2	2	1	2	1	1	2	1	2	1	1	1	2	2	1	1	1	1	1	1	1
18	1	42	2	2	2	2	1	1	2	2	2	2	2	2	2	2	2	2	2	2	2	2	2	2	1	2	1	2	2	2	2	2	2	1	1	2	2	2	2	2	2	2	1	1	1	1	1	1	1
19	2	64	2	1	2	2	1	2	1	1	2	2	2	2	2	2	2	2	2	1	2	2	2	2	2	2	2	2	2	2	1	2	2	2	2	1	1	2	2	1	2	2	1	1	1	1	1	1	1
20	1	36	2	1	2	1	1	1	1	1	1	1	1	1	1	2	2	1	2	1	1	1	2	2	2	2	1	2	2	2	1	2	1	2	2	2	2	2	2	2	1	2	1	2	2	1	1	1	1
21	2	32	2	2	1	2	2	1	2	2	2	2	1	2	2	2	2	1	2	1	1	1	2	2	2	2	2	1	1	1	1	2	1	2	2	1	1	2	2	1	1	2	1	1	1	1	1	1	1
22	1	46	2	1	2	2	2	2	1	1	2	2	2	2	2	2	2	2	2	2	1	1	2	2	1	1	2	1	2	2	2	2	1	1	1	2	1	2	2	2	2	2	1	2	1	1	1	1	1
23	2	26	2	2	1	1	2	2	1	1	2	2	2	2	2	2	2	2	2	1	2	1	2	2	1	1	1	2	2	2	1	2	1	2	2	2	2	2	2	1	1	2	1	1	1	1	1	1	2
24	1	38	2	1	1	2	1	2	1	2	2	2	2	2	2	2	2	2	2	2	1	2	2	2	1	1	1	1	2	1	1	2	1	1	1	1	1	2	2	1	1	2	1	1	1	1	1	1	1
25	2	60	2	1	2	2	1	2	1	1	2	2	2	2	2	2	2	2	2	2	2	1	2	2	1	2	2	1	2	2	2	2	1	1	1	1	1	1	1	1	1	2	1	1	1	1	1	1	2
26	2	65	2	2	2	2	1	2	1	1	2	2	2	2	2	2	2	2	2	2	2	1	2	2	2	2	1	2	2	2	2	2	1	2	1	1	1	2	2	1	2	2	1	1	1	1	1	1	2
27	1	47	2	1	1	1	1	1	1	1	1	1	1	2	1	2	1	1	1	1	1	1	2	2	2	2	2	1	2	1	2	2	1	1	1	1	2	2	1	1	2	2	1	1	2	1	1	1	1
28	1	45	2	1	2	2	2	1	2	2	1	1	2	2	2	2	2	2	2	2	1	1	2	2	1	2	1	1	2	1	1	2	2	1	2	1	1	2	1	1	2	2	1	2	1	1	1	1	1
29	2	32	2	2	2	2	2	2	2	2	1	1	2	2	2	2	2	2	2	2	1	1	2	2	2	2	2	2	1	1	2	2	1	1	1	1	1	2	1	1	1	2	1	1	1	1	1	1	1
30	1	63	1	2	2	2	2	2	1	2	2	2	1	2	2	2	2	1	2	2	2	2	1	2	1	1	1	1	2	1	2	2	1	1	1	1	1	2	2	1	2	2	1	2	1	1	1	2	1
31	1	54	2	2	2	2	2	1	1	2	2	2	2	2	2	2	2	2	2	2	2	2	2	2	1	1	1	1	2	2	2	2	1	2	2	1	2	2	2	2	2	2	1	2	1	1	2	2	2
32	2	64	2	1	2	2	1	2	1	1	1	2	2	2	2	2	2	2	2	2	2	1	2	2	1	2	2	2	2	2	2	2	2	1	2	2	2	2	2	2	2	2	1	1	1	1	1	1	1
33	1	48	1	1	1	2	1	1	1	1	1	2	2	2	2	2	2	1	2	1	1	1	2	2	2	2	2	2	2	2	1	2	1	1	1	2	1	2	2	2	2	2	1	1	1	1	1	1	1
34	2	55	2	2	2	1	2	2	1	1	2	2	1	2	1	2	2	2	2	2	1	2	2	2	2	2	2	1	2	2	1	2	1	2	2	2	2	2	1	1	2	2	1	1	1	1	1	1	1
35	1	57	2	2	1	2	2	2	1	1	2	2	2	2	2	2	2	2	2	1	1	1	2	2	1	2	2	2	2	2	1	2	1	2	2	2	1	1	2	1	2	2	1	1	1	1	1	1	1
36	1	52	3	2	2	2	2	2	2	2	2	2	2	2	2	2	2	2	2	2	2	2	1	2	1	2	2	2	2	2	1	2	1	2	2	1	1	2	2	2	2	2	1	2	1	1	1	1	2
37	1	49	2	1	2	2	1	2	1	1	2	1	2	2	2	2	2	2	2	2	2	1	2	2	1	2	2	2	2	2	2	2	2	1	2	1	1	1	2	2	2	2	1	2	1	1	1	1	2
38	2	47	3	1	1	1	1	1	1	1	1	1	2	2	2	2	2	2	1	1	1	1	2	2	1	2	2	1	2	1	1	2	1	2	2	1	1	2	2	2	2	2	2	1	2	1	1	1	2
39	1	53	2	1	1	2	1	1	1	1	1	1	1	2	1	2	1	2	2	2	1	1	2	2	1	2	2	2	2	2	2	2	2	2	2	1	1	2	1	1	2	2	1	1	1	1	1	1	1
40	1	38	2	1	1	1	1	1	1	1	1	2	2	2	2	2	2	2	2	2	1	1	2	2	1	1	1	1	1	1	1	2	1	1	1	1	1	2	1	1	2	2	1	1	1	1	1	1	1
41	2	55	2	1	1	2	1	1	1	1	1	1	2	2	2	2	2	1	1	1	1	1	2	2	1	2	2	2	1	2	2	2	1	1	2	2	2	1	2	2	2	2	1	1	2	1	1	1	2
42	1	33	1	1	2	1	1	2	2	1	2	2	2	2	2	2	2	2	2	2	1	1	2	2	1	2	2	2	2	1	2	2	1	1	1	1	2	1	2	2	1	2	1	1	1	1	1	1	2
43	1	39	3	2	2	2	2	2	2	2	2	2	2	2	2	2	2	2	2	2	2	1	2	2	1	2	2	1	2	1	2	2	1	1	1	1	1	2	1	1	2	2	1	1	1	1	1	1	2
44	1	62	1	2	1	1	1	1	1	1	1	2	2	2	2	2	2	2	2	2	1	1	2	2	1	2	2	1	2	1	2	2	1	2	2	1	1	2	2	2	2	2	1	1	1	1	1	1	1
45	1	43	2	1	2	2	1	2	2	2	2	1	2	2	2	2	2	2	2	2	2	1	2	2	1	1	1	1	1	1	1	2	1	2	1	1	1	2	2	1	2	2	2	1	1	1	1	1	2
46	1	65	1	1	1	1	1	1	1	1	1	1	2	2	1	2	2	1	1	1	1	1	2	2	1	1	1	1	1	1	1	2	1	1	1	1	1	1	1	1	1	2	1	1	1	1	1	1	1
47	2	72	1	1	1	2	1	1	1	1	1	1	2	1	2	2	2	1	1	2	1	1	2	2	1	2	2	1	2	2	2	2	1	1	2	1	1	2	2	2	2	2	1	2	1	1	1	1	2
48	2	51	2	2	2	1	1	2	1	1	1	2	2	2	1	2	2	2	1	2	1	1	2	2	1	2	2	2	2	2	2	2	1	2	2	2	2	2	1	1	2	2	1	1	1	1	1	1	1
49	1	34	2	2	1	2	2	2	1	1	1	2	2	2	2	2	2	2	2	2	2	2	2	2	2	1	2	2	1	2	2	2	2	1	2	2	1	2	2	2	2	2	2	1	1	2	1	2	2
50	2	33	2	1	1	2	1	2	1	1	1	2	2	2	1	2	2	2	1	1	1	1	2	2	1	2	1	1	1	1	1	2	1	1	2	2	1	2	1	1	1	2	1	1	1	1	1	1	1
51	2	54	2	2	2	2	1	2	1	1	2	2	2	2	2	2	2	2	2	2	1	1	2	2	2	2	1	2	2	1	1	2	1	2	2	2	2	2	1	1	2	2	1	1	2	1	1	1	2
52	2	57	2	2	1	2	2	2	2	2	1	2	2	2	2	2	2	2	2	2	1	1	2	2	2	2	2	1	2	1	1	2	1	2	2	2	2	2	1	1	2	2	1	1	1	1	1	1	1
53	1	34	3	2	1	1	1	1	1	1	1	1	1	2	1	2	2	1	1	1	1	1	2	2	2	2	2	2	2	2	1	2	2	2	2	2	2	1	2	1	1	2	1	1	1	1	1	1	1
54	2	47	1	1	1	1	1	1	1	1	1	1	2	2	2	2	2	2	2	2	1	1	2	2	2	2	2	2	2	2	2	1	1	1	2	2	2	2	2	2	1	2	1	1	1	1	1	1	1
55	1	34	2	2	2	2	2	2	2	1	1	2	2	2	2	2	2	2	1	1	2	2	2	2	1	2	2	2	1	1	2	2	1	2	2	1	1	2	2	2	1	2	2	1	2	2	1	1	2
56	1	33	3	2	2	2	1	2	2	2	2	2	2	2	2	2	2	2	2	2	2	2	2	2	1	2	1	1	1	1	2	2	1	1	1	1	1	1	1	1	1	2	1	1	1	1	1	1	1
57	2	45	2	1	1	1	1	1	1	1	1	1	2	2	2	2	2	2	1	1	1	1	2	2	2	2	1	1	2	2	1	2	1	2	1	1	1	2	2	2	2	2	1	1	1	1	1	1	1
58	1	36	1	2	1	2	2	2	1	2	2	2	2	2	2	2	2	2	2	2	2	2	2	2	2	2	2	2	2	2	2	1	1	1	2	2	2	2	2	2	2	2	1	1	1	1	1	1	1
59	2	53	3	2	2	2	1	2	1	2	1	2	2	2	2	2	2	2	2	2	2	1	2	2	1	2	1	1	2	1	2	2	1	2	2	2	2	2	1	1	2	2	2	1	2	1	1	1	1
60	1	50	2	2	2	2	1	2	2	2	1	1	2	2	2	2	2	2	2	2	1	1	2	2	1	2	1	1	2	2	1	2	1	1	1	2	1	2	2	1	2	2	1	1	1	1	1	1	1
61	1	46	2	2	1	2	1	2	1	1	2	2	2	2	2	2	2	2	2	2	2	2	2	2	2	2	2	2	1	1	1	2	2	1	2	2	2	2	1	1	1	2	1	2	2	1	2	1	2
62	1	39	1	1	2	2	1	2	1	1	2	1	1	2	2	2	2	2	2	1	2	1	2	2	1	2	2	1	2	2	2	2	1	2	2	2	2	2	1	2	2	2	1	1	1	1	1	1	2
63	1	69	2	1	2	2	1	1	2	2	2	1	2	2	2	2	2	2	2	2	1	1	2	2	1	2	2	1	2	2	2	2	2	2	2	1	1	2	2	2	2	2	1	1	1	1	1	1	1
64	2	42	2	2	1	2	1	1	1	1	2	2	2	2	2	2	2	2	2	2	1	2	2	2	1	2	2	2	1	2	2	2	1	1	2	2	2	2	2	2	1	2	1	2	1	1	1	1	1
65	1	34	2	2	2	2	2	2	1	1	2	2	2	2	2	2	2	2	2	2	2	2	2	2	1	2	1	2	2	1	1	2	1	2	1	1	2	2	2	1	2	2	1	1	1	1	1	1	1
66	1	63	2	1	1	2	1	1	1	1	1	1	2	2	2	2	2	2	2	2	1	1	2	2	1	2	2	1	1	1	1	2	2	1	1	1	1	2	2	2	2	2	1	1	1	1	1	1	1
67	2	38	2	1	2	2	1	2	1	2	1	2	2	2	2	2	2	2	2	2	2	2	2	2	2	2	2	1	2	1	2	2	2	2	1	1	1	2	2	1	1	2	1	1	1	1	1	1	1
68	1	44	3	1	1	1	1	2	1	1	2	2	1	2	2	2	2	2	2	2	1	1	2	2	2	2	1	2	2	2	2	2	1	1	1	1	2	2	2	2	2	2	1	1	1	1	1	1	2
69	2	40	2	2	2	2	2	1	2	1	2	2	2	2	2	2	2	2	2	2	2	2	2	2	2	2	2	1	2	1	2	2	1	2	2	1	1	2	2	2	2	2	2	2	1	1	2	1	2
70	1	40	2	1	2	2	2	1	1	1	2	2	2	2	2	2	2	2	2	2	2	2	2	2	2	2	2	1	1	1	1	2	2	2	2	1	1	2	2	1	2	2	1	1	1	1	1	1	1
71	1	31	3	1	2	2	2	2	1	1	2	2	2	2	2	2	2	2	2	1	1	1	2	2	2	2	1	2	1	2	2	2	2	2	2	2	1	2	2	2	1	2	1	1	2	1	2	2	2
72	1	59	1	1	1	1	1	2	1	1	1	1	1	1	1	2	2	1	2	2	1	2	2	2	2	2	2	2	2	1	2	2	2	2	2	2	2	2	1	1	1	2	1	1	1	1	1	1	1
73	1	33	3	1	2	1	1	1	1	1	1	1	2	2	2	2	2	2	2	2	1	1	2	2	2	2	2	2	2	2	2	1	1	2	2	2	2	2	2	1	2	2	1	1	1	1	1	1	1
74	1	34	2	1	2	2	1	1	1	1	2	2	2	2	2	2	2	2	2	2	1	1	2	2	1	2	1	2	2	1	2	2	2	2	2	2	2	2	1	1	2	2	1	1	1	1	1	1	1
75	1	33	1	2	2	2	1	2	1	1	2	1	2	2	2	2	2	2	2	2	2	2	2	2	1	1	2	2	2	2	2	2	1	2	2	2	2	2	1	1	2	2	1	1	1	1	1	1	1
76	1	58	2	1	1	1	1	1	1	1	1	1	2	2	1	2	2	2	2	2	1	1	2	2	2	2	2	2	2	1	1	1	1	2	2	1	1	2	1	1	2	2	1	1	1	1	1	1	1
77	2	47	2	2	2	2	2	2	2	2	2	2	2	2	2	2	2	2	2	2	2	1	2	2	1	2	2	1	2	2	2	2	1	2	1	2	1	2	1	2	2	2	1	1	1	1	1	2	2
78	2	31	2	2	2	2	1	2	2	1	2	2	2	2	2	2	2	2	2	2	2	2	2	2	1	2	1	2	2	2	2	2	1	2	2	1	2	2	2	1	2	2	2	2	1	1	1	1	2
79	1	53	2	1	1	1	1	1	2	2	1	2	2	2	2	2	2	2	2	2	1	2	2	2	2	2	2	2	2	2	1	2	2	2	2	2	2	2	2	1	2	2	1	1	1	1	1	1	1
80	1	32	2	2	2	2	1	2	1	1	2	1	2	2	2	2	2	2	2	2	2	1	2	2	1	2	1	2	2	2	1	2	1	2	2	2	1	2	1	1	1	2	1	1	2	1	1	1	2
81	1	52	2	1	1	2	1	2	1	1	1	1	2	2	2	2	2	1	2	1	1	1	2	2	1	2	1	1	2	1	2	2	1	2	1	2	2	2	1	1	2	2	1	1	1	1	1	1	1
82	2	61	2	2	2	2	1	2	2	2	2	2	2	2	2	2	2	1	2	2	2	1	2	2	1	2	1	1	2	2	2	2	2	2	2	1	1	2	1	2	2	2	1	1	1	1	1	1	1
83	2	60	1	2	2	2	1	2	2	1	2	1	2	2	2	2	2	2	2	1	1	2	2	2	1	1	2	2	1	1	2	2	1	2	2	1	1	2	2	1	1	2	1	1	1	1	1	2	2
84	2	60	1	1	1	1	1	2	2	1	2	2	1	2	2	2	2	2	2	2	1	1	2	2	2	2	1	2	2	1	2	1	1	2	2	1	1	2	1	1	2	2	1	2	1	1	1	1	2
85	1	50	2	2	2	2	2	2	1	1	2	2	2	2	2	2	2	2	2	2	2	1	2	2	1	2	2	1	2	2	1	2	2	2	2	1	1	2	1	2	2	2	1	1	1	1	1	1	1
86	1	45	2	2	1	2	1	2	1	1	1	2	2	2	2	2	2	2	2	2	1	1	2	2	1	2	1	2	2	1	1	2	2	1	2	1	2	2	1	1	2	2	1	1	1	1	1	2	1
87	1	43	3	1	1	1	1	1	1	1	1	1	1	2	1	2	2	1	1	1	1	1	2	2	1	1	1	1	1	2	1	2	1	1	1	1	1	1	1	1	1	2	1	1	1	1	1	1	1
88	1	34	2	2	1	2	1	2	1	1	1	2	2	2	2	2	2	2	2	2	1	1	2	2	2	2	2	1	1	2	1	2	2	1	2	2	1	2	1	1	1	2	1	1	2	1	1	1	2
89	2	60	2	1	2	2	1	2	2	1	2	2	2	2	2	2	2	2	2	2	1	2	2	2	1	2	2	1	2	2	1	2	2	1	2	2	2	2	1	2	2	2	1	2	2	1	1	2	2
90	2	55	3	2	2	2	2	1	2	2	2	2	2	2	2	2	2	2	2	2	2	2	2	2	2	2	2	1	2	2	2	2	2	2	2	2	1	2	2	2	2	2	1	1	1	1	1	1	1
91	1	37	2	2	2	2	2	2	2	1	1	2	2	2	2	2	2	2	2	2	2	1	2	2	2	2	2	1	1	1	2	2	1	1	1	1	1	1	1	1	1	2	2	1	1	1	1	1	2
92	2	50	1	1	2	1	2	1	2	2	1	1	2	1	2	2	2	1	2	2	1	2	2	2	2	2	2	1	2	1	2	2	1	2	2	2	1	2	1	2	2	2	1	1	2	1	2	1	2
93	1	44	2	2	2	2	2	2	1	1	1	2	2	2	2	2	2	2	2	2	1	1	2	2	1	2	1	1	2	1	2	2	1	1	1	1	1	2	2	2	2	2	1	1	1	1	1	1	1
94	2	38	1	1	1	2	1	2	1	2	2	2	2	2	2	2	2	2	2	2	1	1	2	2	2	2	1	2	2	1	2	2	1	2	1	2	2	1	2	1	1	2	1	1	1	1	1	1	1
95	2	49	2	2	1	2	2	1	1	1	2	2	2	2	2	2	2	2	2	2	2	1	2	2	1	2	1	1	1	1	1	2	1	1	1	1	1	1	1	1	1	2	1	1	1	1	1	1	1
96	2	57	2	2	2	2	2	2	1	1	2	1	2	2	2	2	2	2	2	2	2	1	2	2	2	1	2	1	2	1	2	2	1	2	2	1	1	2	1	1	2	2	1	1	1	1	1	1	1
97	2	44	2	2	2	2	2	2	1	1	2	2	2	2	2	2	2	2	2	2	2	2	2	2	1	1	1	2	2	2	2	2	1	1	2	1	2	2	2	2	2	2	1	2	1	1	1	1	2
98	1	46	2	1	1	2	1	2	1	1	2	2	2	2	2	2	2	2	2	2	2	2	2	2	1	2	1	1	2	2	1	2	2	2	2	1	1	2	2	2	2	2	1	1	2	1	1	1	2
99	1	35	3	2	2	2	2	2	2	2	2	2	2	2	2	2	2	2	2	2	1	1	2	2	1	2	1	2	1	1	1	2	1	1	1	1	1	2	1	2	2	2	1	1	1	1	1	1	1
100	2	30	2	2	2	2	2	2	2	1	2	2	2	2	2	2	2	2	2	2	1	2	2	2	2	2	2	2	2	2	1	2	1	1	1	2	2	2	2	1	2	2	1	1	2	1	1	1	1
101	1	34	2	1	1	2	1	1	1	1	1	2	2	2	2	2	2	2	2	2	1	1	2	2	1	1	1	1	1	1	1	2	1	1	1	1	1	1	1	1	1	2	1	1	1	1	1	1	1
102	1	37	2	1	1	1	1	1	1	1	1	1	1	2	1	2	2	1	1	1	1	1	2	2	2	2	2	1	2	2	1	2	1	2	2	2	2	2	1	1	2	2	1	1	1	1	1	1	1
103	1	46	2	2	2	2	1	2	1	1	1	2	2	2	2	2	2	2	2	2	1	2	2	2	2	2	1	2	2	2	2	2	2	2	2	1	1	2	2	2	2	2	1	2	1	1	1	1	2
104	2	49	3	2	1	2	2	1	1	1	1	2	2	2	2	2	2	2	2	2	2	1	2	2	2	2	2	1	2	1	2	2	1	1	1	1	1	2	1	1	1	2	1	1	1	1	1	1	2
105	1	63	3	1	1	1	1	2	1	1	1	1	2	2	2	2	2	2	2	2	1	1	2	2	1	2	1	1	1	2	1	2	1	1	1	1	1	2	2	1	1	2	1	2	1	1	1	1	1
106	1	58	2	1	1	2	1	2	1	1	1	2	1	2	2	2	2	2	2	2	2	2	2	2	2	2	2	1	2	2	2	2	1	1	2	2	2	2	2	2	2	2	1	2	1	1	1	2	2
107	1	43	1	1	1	1	1	1	1	1	1	1	2	2	1	2	2	1	2	2	2	1	2	2	1	2	1	1	2	2	1	2	1	2	2	2	1	2	2	1	1	2	1	2	1	1	1	1	2
108	1	56	1	2	1	2	1	2	1	2	2	2	2	2	2	2	2	2	2	1	2	2	2	2	2	2	2	2	1	1	2	2	2	2	1	1	1	2	2	2	2	2	1	2	1	1	1	1	2
109	1	34	3	2	2	2	2	1	1	1	1	2	2	2	2	2	2	2	2	2	1	1	2	2	2	2	2	1	1	2	2	2	1	2	2	1	1	2	2	1	2	2	1	1	1	1	1	1	1
110	1	44	2	2	2	2	1	2	2	2	1	1	2	2	2	2	2	2	2	2	2	1	2	2	1	2	2	2	2	2	1	2	1	1	1	1	1	2	2	2	2	2	1	1	1	1	1	1	1
111	2	35	2	1	2	2	1	2	2	2	2	2	2	2	2	2	2	2	2	2	2	1	2	2	1	2	2	1	2	2	2	2	1	2	2	1	1	2	2	2	2	2	1	2	1	1	1	1	2
112	1	33	2	2	2	2	2	2	2	2	2	2	2	2	2	2	2	2	2	2	2	1	2	2	1	2	2	2	1	1	1	2	1	2	2	2	1	2	2	2	1	2	1	1	1	1	1	1	1
113	1	37	2	1	2	2	2	2	1	2	2	2	2	2	2	2	2	2	2	2	2	2	2	2	1	2	1	2	2	2	1	2	2	2	1	1	1	2	2	2	2	2	1	2	1	1	1	1	1
114	2	63	2	2	2	2	1	2	1	1	2	2	2	2	2	2	2	2	2	2	2	1	2	2	1	2	2	1	2	1	1	2	1	1	2	1	1	1	1	1	2	2	1	1	1	1	1	1	1
115	2	60	2	1	2	2	1	1	1	1	1	1	2	2	2	2	2	2	2	2	2	1	2	2	1	2	1	2	2	1	1	2	1	1	1	2	2	1	1	1	1	2	1	1	1	1	1	1	1
116	1	71	2	1	1	1	1	2	2	2	2	1	1	2	2	2	2	1	2	2	2	2	2	2	2	2	1	1	2	2	2	2	1	1	2	2	2	2	1	2	2	2	1	1	1	1	1	1	1
117	1	53	2	1	2	1	1	1	1	1	2	1	2	2	2	2	2	2	2	2	2	1	2	2	1	2	2	1	2	2	2	2	1	1	1	1	1	2	1	1	2	2	1	1	1	1	1	1	2
118	2	35	2	1	1	2	2	1	2	2	1	2	2	2	2	2	2	2	2	2	2	1	2	2	2	2	1	2	2	2	2	2	2	2	2	1	1	2	2	2	2	2	1	1	1	1	1	1	1
119	1	41	2	2	2	2	2	2	2	2	2	2	2	2	2	2	2	2	2	2	2	2	1	2	2	2	2	2	2	2	1	2	2	2	2	2	2	2	1	2	2	2	1	2	1	2	2	2	2
120	1	37	1	2	2	2	2	2	1	1	2	1	1	2	2	2	2	2	2	2	1	1	2	2	2	2	2	2	2	1	1	2	1	2	2	2	1	2	2	1	1	2	1	1	1	1	1	1	2
121	2	43	1	2	2	2	2	2	2	2	2	1	2	2	2	2	2	2	2	2	2	1	2	2	2	1	2	1	2	2	2	2	2	2	1	1	1	2	2	1	2	2	1	1	1	1	1	1	1
122	2	54	2	2	2	2	2	2	1	1	1	1	1	2	1	2	2	2	1	2	1	1	2	2	1	2	1	1	2	2	2	2	1	1	2	1	1	2	2	1	2	2	1	2	2	1	1	2	2
123	1	72	1	1	2	2	1	2	1	1	1	1	2	2	2	2	1	2	1	1	2	1	2	2	1	2	2	2	2	1	1	2	1	2	2	2	2	2	2	1	1	2	2	1	1	1	2	1	2
124	1	41	1	1	1	2	1	1	2	2	1	2	2	2	2	2	2	2	2	1	1	1	2	2	2	2	1	2	1	1	2	2	2	2	2	1	2	2	2	2	1	2	1	1	1	1	1	1	1
125	2	36	1	1	2	2	1	1	1	1	1	1	2	2	2	2	2	2	2	2	1	1	2	2	1	2	1	2	2	2	2	2	1	2	2	1	2	2	1	2	2	2	1	1	1	1	1	1	1
126	1	45	2	1	1	1	1	1	1	1	1	1	2	2	2	2	2	2	2	1	1	1	2	2	2	2	2	2	2	2	1	2	1	1	1	1	1	2	2	2	1	2	2	2	2	1	1	2	2
127	1	28	3	2	1	2	1	1	1	1	2	1	2	2	2	2	1	2	2	1	1	1	2	2	1	2	2	1	2	2	2	2	1	1	2	1	1	2	1	1	1	2	1	1	2	1	1	2	2
128	1	50	1	1	1	2	2	1	2	2	1	2	2	2	2	2	2	2	2	2	1	1	2	2	1	2	2	2	2	1	2	2	2	2	2	1	2	2	2	2	2	2	2	2	2	2	2	2	2
129	1	31	2	1	1	1	2	1	1	1	2	1	1	2	2	2	1	1	1	2	2	1	2	2	1	1	1	1	1	1	1	2	1	1	1	1	1	2	2	1	1	2	1	1	2	1	2	1	1
130	1	41	2	2	2	2	2	2	2	2	1	2	2	2	2	2	2	2	2	2	2	1	2	2	2	2	1	2	2	2	1	2	1	2	1	2	2	2	1	2	2	2	2	2	2	1	2	1	2
131	2	62	2	1	1	1	2	2	1	1	2	1	1	2	2	2	2	1	2	1	2	2	2	2	1	2	1	2	2	1	2	2	1	1	1	1	1	2	2	2	2	2	1	1	1	1	1	1	1
132	1	32	2	1	2	2	2	2	1	2	2	2	2	2	2	2	2	2	2	2	2	1	2	2	2	2	1	2	2	2	1	2	2	1	2	1	2	1	1	1	2	2	2	2	1	1	2	2	2
133	1	47	2	2	1	1	1	2	1	1	2	1	2	2	2	2	2	2	2	2	2	1	2	2	1	1	2	1	1	1	2	2	1	1	2	1	1	2	2	2	2	2	1	1	1	1	1	1	1
134	1	51	2	1	2	2	2	2	1	1	2	2	2	2	2	2	2	2	2	2	2	1	2	2	1	2	2	2	2	1	2	2	2	1	2	1	1	1	1	1	2	2	2	2	1	1	2	1	1
135	1	40	2	2	2	1	2	2	1	1	1	1	2	2	2	2	2	2	2	2	2	2	2	2	2	2	2	2	2	2	1	2	2	2	2	2	2	2	2	1	1	2	1	1	1	1	1	1	1
136	2	61	3	2	2	2	1	2	1	1	1	2	2	2	2	2	2	2	2	2	1	1	2	2	2	2	2	2	2	1	2	2	2	1	2	2	2	2	2	1	2	2	1	1	1	1	1	1	1
137	1	56	3	2	2	2	2	2	2	2	2	2	2	2	2	2	2	2	2	2	2	1	2	2	1	2	1	1	2	2	2	2	2	1	1	1	1	2	2	2	2	2	1	1	1	1	1	1	1
138	1	40	2	1	1	2	1	2	1	2	2	2	2	2	2	2	2	1	2	2	1	1	2	2	1	2	1	1	1	2	2	2	1	2	1	2	1	2	1	1	1	2	1	1	1	1	1	1	1
139	2	53	2	1	1	2	1	2	1	1	2	1	2	2	1	2	2	2	2	2	1	1	2	2	2	2	1	2	1	2	2	2	1	2	2	2	2	1	1	2	2	2	1	1	1	2	1	2	2
140	1	39	2	1	2	2	1	2	1	1	1	1	2	2	1	1	1	1	1	1	1	1	2	2	1	2	1	1	1	1	1	2	1	1	1	1	1	1	1	1	1	2	1	1	1	1	1	1	1
141	1	38	3	1	1	1	1	2	1	1	2	1	2	2	2	2	2	2	2	2	1	1	2	2	1	2	2	2	1	2	1	2	2	2	1	1	1	2	1	2	2	2	1	1	1	1	1	1	1
142	1	32	2	2	2	2	1	2	2	1	2	1	2	2	2	2	2	2	2	2	1	1	2	2	1	2	2	1	2	2	1	2	2	2	2	2	1	2	2	1	2	2	2	1	2	1	1	2	2
143	2	37	2	2	2	2	2	2	1	1	1	1	2	2	2	2	2	2	2	2	2	2	2	2	1	2	2	2	2	2	2	2	1	1	2	2	2	2	2	2	2	2	1	1	1	1	1	1	2
144	1	68	1	1	1	2	1	1	1	1	1	1	2	2	2	2	2	2	1	1	1	1	2	2	1	2	2	1	2	2	1	2	2	2	2	1	1	1	1	1	2	2	1	1	1	1	1	1	1
145	1	41	2	2	2	2	1	2	2	2	2	2	2	2	2	2	2	2	2	2	1	2	2	2	2	2	2	1	1	1	2	2	2	1	1	1	1	2	2	2	2	2	1	1	1	2	2	1	2
146	2	35	2	2	2	1	1	2	1	1	2	2	2	2	2	2	2	2	2	2	1	1	2	2	2	2	2	1	1	1	2	2	1	2	2	2	2	2	1	2	1	2	1	1	1	1	1	1	2
147	1	49	1	1	1	1	1	2	2	1	2	1	1	2	2	2	2	2	1	1	2	1	2	2	2	2	2	1	2	2	1	2	1	1	1	1	1	1	1	1	1	2	1	1	1	1	1	1	1
148	1	60	1	1	2	2	1	2	2	2	2	2	2	2	2	2	2	2	2	2	1	1	2	2	2	2	2	1	2	2	2	2	1	1	1	1	1	2	2	2	2	2	1	1	1	1	1	1	1
149	1	52	1	1	1	1	1	1	1	1	1	1	2	2	2	2	2	2	2	1	1	1	2	1	1	1	1	1	1	2	1	1	1	2	2	2	2	2	2	2	1	2	1	1	1	1	1	1	1
150	2	62	2	1	1	2	1	1	1	1	1	2	2	1	2	2	2	1	2	1	1	1	2	2	1	2	1	1	2	2	2	2	1	1	2	2	1	2	2	1	1	2	1	1	1	1	2	1	1
151	2	60	2	2	2	2	1	2	2	2	2	2	2	2	2	2	2	2	2	2	2	2	2	2	1	2	1	1	2	2	2	2	2	1	2	2	2	2	2	2	2	2	1	1	1	1	1	1	1
152	1	40	2	1	1	1	1	2	1	1	1	1	2	2	2	2	1	1	2	1	1	1	2	2	2	2	2	2	2	2	1	2	2	2	2	2	2	2	1	2	2	2	1	1	1	1	1	1	2
153	2	50	2	2	2	1	1	2	2	1	2	1	2	2	2	2	2	2	2	2	2	2	2	2	1	2	1	1	2	1	2	2	1	1	1	1	1	2	1	1	1	2	1	1	1	1	1	1	1
154	1	39	1	1	1	1	1	1	1	1	1	1	2	2	2	2	2	2	2	1	1	1	2	2	2	2	1	2	1	2	1	2	1	1	2	1	2	2	2	1	1	2	1	1	1	1	1	1	1
155	1	50	1	2	2	2	2	2	2	1	2	2	2	2	2	2	2	2	2	2	2	1	2	2	2	2	2	1	2	2	2	2	1	2	2	2	2	2	2	2	2	2	2	2	2	1	1	1	2
156	1	35	1	1	2	2	1	2	2	2	2	2	2	2	2	2	2	2	2	2	1	2	2	2	1	2	2	2	1	2	1	2	1	2	2	2	1	2	1	1	2	2	1	1	1	1	1	1	2
157	1	46	2	2	2	2	1	2	2	1	2	2	2	2	2	2	2	2	2	2	2	2	2	2	2	1	2	2	2	1	2	2	1	1	2	2	1	2	2	2	2	2	1	2	1	1	1	1	2
158	1	44	2	1	1	1	1	1	1	1	1	1	2	2	2	2	2	1	2	1	1	1	2	2	1	1	2	1	2	2	1	2	1	2	2	1	1	2	1	1	2	2	1	1	1	1	1	1	2
159	1	48	2	1	2	2	2	2	2	1	1	2	2	2	2	2	2	2	2	2	2	1	2	2	1	2	1	1	2	2	2	2	1	2	2	2	1	2	1	1	2	2	1	1	1	1	1	1	1
160	2	62	2	1	2	2	1	1	2	1	2	2	2	2	2	2	2	2	2	2	1	1	2	2	1	2	2	1	2	2	1	2	1	1	2	1	1	2	2	2	2	2	1	1	1	1	2	1	2
161	1	45	2	2	2	2	2	2	1	1	2	2	2	2	2	2	2	2	2	2	1	2	2	2	2	2	2	1	2	1	2	2	2	2	1	2	1	2	2	1	2	2	1	1	1	1	1	1	1
162	1	48	2	2	1	2	1	1	1	1	1	2	2	2	2	2	2	2	2	1	1	1	2	2	1	1	2	2	2	2	1	2	1	2	2	1	2	2	1	1	2	2	1	2	2	2	2	1	2
163	1	51	2	1	2	2	2	1	2	2	2	2	2	2	2	2	2	2	2	2	2	2	2	2	2	2	2	1	2	2	2	2	2	1	2	2	2	2	2	2	2	2	1	1	1	1	1	1	1
164	2	43	1	2	2	1	1	2	1	2	2	2	2	2	2	2	2	2	2	2	2	1	2	2	2	2	2	1	2	2	2	2	1	1	1	1	1	2	2	2	2	2	1	1	1	1	1	1	1
165	1	46	2	2	2	2	2	2	2	2	2	2	2	2	2	2	2	2	2	2	2	2	1	2	2	2	2	2	2	1	2	2	1	2	2	2	2	2	2	2	2	2	1	2	1	1	1	1	2
166	2	44	2	2	2	2	2	2	1	1	2	2	2	2	2	2	2	2	2	2	2	1	2	2	1	2	2	2	2	1	2	2	2	2	2	1	1	2	1	1	1	2	1	1	1	1	1	1	1
167	1	38	2	1	2	2	2	2	1	2	2	2	2	2	2	2	2	2	2	2	1	1	2	2	1	2	1	1	1	1	1	2	1	1	2	1	1	2	1	1	1	2	1	2	1	1	1	1	1
168	1	46	2	1	2	2	1	1	1	1	1	1	2	2	2	2	1	2	2	2	1	1	2	2	1	2	2	1	2	1	1	2	1	2	2	2	1	2	2	1	2	2	1	1	1	1	1	1	2
169	1	36	2	1	2	2	1	2	1	1	1	2	2	2	2	2	2	2	2	2	2	1	2	2	2	2	2	1	2	2	2	2	2	2	2	2	1	2	2	2	2	2	1	2	2	2	2	2	2
170	2	56	2	2	1	2	1	1	1	1	2	2	2	2	2	2	2	2	2	1	1	1	2	2	2	2	2	1	1	2	1	2	1	2	2	1	1	2	1	1	1	2	1	1	1	1	1	1	1
171	2	46	2	2	2	2	1	1	2	1	2	2	2	2	1	2	2	2	2	2	1	1	2	2	2	2	1	2	2	1	2	2	1	2	2	2	2	2	1	1	2	2	1	1	1	1	1	1	1
172	2	56	2	1	2	1	1	1	1	1	1	2	2	2	2	2	2	2	2	2	1	1	2	2	2	2	2	1	2	2	2	2	2	2	2	1	1	2	2	2	2	2	2	1	1	1	1	1	2
173	1	65	2	2	2	2	1	1	2	1	2	1	2	2	2	2	2	2	2	2	1	2	2	2	1	1	2	2	1	1	1	2	1	2	2	2	2	2	2	1	1	2	1	1	1	1	2	1	2
174	1	62	2	1	1	2	1	2	1	1	1	1	2	2	2	2	2	2	2	2	2	1	2	2	1	2	2	1	2	1	2	2	2	2	2	1	1	2	1	1	2	2	1	1	1	1	1	1	1
175	1	39	2	2	2	2	2	2	2	2	2	2	2	1	2	2	2	2	2	2	1	1	2	2	1	2	2	1	2	1	1	2	2	2	2	1	1	2	2	2	2	2	2	2	1	2	2	1	1
176	2	36	2	2	2	2	2	1	1	1	2	2	2	2	2	2	2	2	2	2	2	1	2	2	1	2	2	2	2	1	2	2	2	1	1	2	1	2	2	1	1	2	1	1	1	1	1	1	2
177	1	46	1	1	2	2	1	1	1	1	1	1	2	2	2	2	2	2	2	1	1	1	2	2	1	2	2	1	1	1	1	2	1	2	2	1	1	1	1	1	1	2	1	1	1	1	1	1	1
178	1	51	2	1	2	2	2	2	2	2	2	2	2	2	2	2	2	2	2	2	1	1	2	2	1	2	1	1	2	2	1	2	1	2	1	1	1	1	1	1	1	2	1	1	1	1	1	1	1
179	2	44	2	1	1	1	1	1	1	1	1	1	2	2	2	2	2	2	2	2	1	1	2	2	1	1	1	1	1	1	1	2	1	1	1	1	1	2	1	1	1	2	1	1	1	1	1	1	1
180	1	53	2	1	2	2	2	2	1	1	2	2	2	2	2	2	2	2	2	2	1	1	2	2	1	2	2	1	1	2	2	2	1	2	2	2	1	2	1	1	2	2	1	1	1	1	1	1	1
181	2	31	2	1	2	2	2	2	2	2	1	2	2	2	2	2	2	2	2	2	2	2	2	2	1	2	1	1	2	2	2	2	1	2	2	1	1	2	1	2	2	2	1	1	1	1	1	1	1
182	1	60	1	1	1	2	1	2	2	1	1	1	2	2	1	2	2	1	1	1	1	1	2	2	1	2	2	2	2	1	2	2	1	1	2	1	2	2	1	1	1	2	1	1	1	1	1	1	1
183	1	39	1	1	2	1	1	1	1	1	1	2	2	2	2	2	2	2	2	2	1	1	2	2	2	2	2	2	2	1	2	2	1	2	2	1	1	2	2	2	1	2	1	1	1	1	1	1	1
184	1	32	2	1	2	2	2	1	1	1	2	2	2	2	2	2	2	2	2	2	2	1	2	2	1	2	1	1	2	1	2	2	2	2	2	1	1	2	2	1	2	2	1	1	1	1	2	2	2
185	2	50	1	2	2	1	1	1	2	1	2	2	2	2	2	2	2	2	2	2	2	1	2	2	2	2	2	1	2	2	2	2	2	2	2	1	2	2	2	1	1	2	1	1	1	1	1	1	1
186	1	34	2	2	2	2	1	2	1	2	2	2	2	2	2	2	2	2	2	2	2	1	2	2	2	1	2	2	2	2	2	2	2	1	1	2	2	2	2	2	2	2	1	1	1	1	1	1	1
187	1	61	3	1	1	2	1	1	2	2	2	2	2	2	2	2	2	2	2	2	2	2	2	2	2	2	2	2	1	1	2	2	1	2	2	2	2	2	1	1	2	2	1	1	2	2	2	1	2
188	1	37	2	2	2	2	2	2	2	2	2	2	2	2	2	2	2	2	2	2	2	1	2	2	2	2	1	2	2	2	2	2	1	2	2	2	1	2	2	1	2	2	1	2	2	1	2	1	2
189	1	52	2	2	2	2	2	1	2	2	1	1	2	2	2	2	2	2	2	1	1	1	2	2	1	2	1	2	2	2	1	2	1	2	2	2	2	2	1	1	2	2	1	1	1	1	2	1	2
190	1	31	2	1	1	1	2	1	1	1	1	2	2	2	2	2	2	2	2	2	2	1	2	2	1	2	1	1	1	2	1	2	1	1	1	1	1	1	1	1	1	2	1	1	1	1	1	1	1
191	1	33	2	2	2	1	1	2	2	2	2	2	2	2	2	2	2	2	2	2	1	1	2	2	1	2	2	1	2	2	2	2	1	2	2	2	2	2	2	1	2	2	1	1	1	1	1	1	1
192	1	43	3	1	1	1	1	1	2	1	2	2	2	2	2	2	2	2	2	2	1	1	2	2	1	2	1	2	2	1	1	2	1	2	2	2	1	2	1	1	2	2	1	1	1	1	1	1	1
193	1	59	1	1	1	1	1	1	1	1	1	1	2	2	2	2	2	1	2	2	1	1	2	2	1	2	2	1	2	2	2	2	1	1	1	1	1	1	1	1	2	2	1	1	1	1	1	1	1
194	2	58	2	2	2	2	2	2	1	1	2	2	2	2	2	2	2	2	2	2	1	1	2	2	1	2	2	1	2	2	1	2	2	2	2	1	1	2	2	2	1	2	1	1	1	1	1	1	1
195	1	38	2	1	1	1	1	1	1	1	1	1	1	2	2	2	2	2	2	2	1	2	2	2	2	2	1	2	1	2	1	2	1	2	2	2	2	2	1	2	2	2	1	1	1	1	1	1	1
196	1	47	2	2	2	2	2	2	1	1	2	2	2	2	2	2	2	2	2	2	1	1	2	2	2	2	1	2	2	2	1	2	2	2	2	1	2	2	2	2	1	2	2	2	2	1	1	2	2
197	2	35	2	1	2	2	2	2	2	1	2	2	2	2	2	2	2	2	2	2	2	1	2	2	1	2	1	1	2	1	1	2	1	1	2	1	1	2	1	2	2	2	1	2	1	1	1	1	2
198	2	47	1	2	2	2	2	2	1	1	2	2	2	2	2	2	2	2	2	2	1	1	2	2	2	2	2	1	2	2	2	2	2	2	1	1	1	2	2	2	1	2	1	1	1	1	1	1	1
199	1	67	2	1	1	1	1	1	2	2	1	1	2	2	2	2	1	2	2	1	1	2	2	2	1	2	1	1	2	1	1	2	1	2	2	2	2	2	1	1	2	2	1	1	1	1	1	1	1
200	2	59	3	1	1	2	1	2	1	1	2	2	2	2	2	2	2	2	2	2	1	1	2	2	1	2	2	1	2	2	2	2	2	2	2	2	2	2	1	1	1	2	1	1	1	1	2	1	1
201	2	50	2	1	1	1	1	1	1	1	1	1	2	2	2	2	2	1	2	2	1	1	2	2	1	1	1	1	1	1	1	2	1	2	2	1	1	2	1	2	1	2	1	1	1	1	1	1	1
202	2	44	2	2	1	1	2	2	1	1	2	1	1	2	1	2	2	2	1	2	1	2	2	2	1	1	2	1	2	1	1	2	1	2	2	1	1	2	2	1	2	2	1	1	1	1	1	1	1
203	1	52	2	1	1	2	1	2	2	2	2	2	2	2	2	2	2	2	1	1	1	1	2	2	1	2	2	1	2	1	1	2	1	1	2	2	1	2	1	1	2	2	1	2	2	1	1	1	1
204	1	47	2	2	1	2	1	2	1	1	1	1	2	2	2	2	2	1	2	1	2	1	2	2	1	2	1	1	2	1	2	2	1	2	2	2	1	2	2	1	2	2	1	1	1	1	1	1	1
205	1	34	2	1	2	2	2	2	2	1	2	1	2	2	2	2	2	2	2	2	2	1	2	2	2	2	2	2	1	1	1	2	1	1	1	2	2	2	2	1	1	2	2	2	2	1	2	2	2
206	1	41	2	1	1	2	1	2	1	1	2	1	2	2	2	2	2	2	2	2	1	1	2	2	1	2	1	1	2	2	2	2	2	1	1	2	1	2	1	1	1	2	1	1	1	1	1	1	1
207	2	40	2	2	2	2	1	2	1	1	2	2	2	2	2	2	2	2	2	2	1	2	2	2	1	1	1	1	2	2	2	2	1	1	1	2	1	2	2	2	1	2	1	1	1	1	1	1	1
208	1	43	2	2	1	2	1	1	1	1	1	2	2	2	2	2	2	2	2	2	1	2	2	2	1	2	1	1	2	2	1	2	1	1	2	2	2	2	2	1	2	2	1	1	1	1	1	1	2
209	1	49	2	1	2	1	1	2	1	1	2	2	2	2	2	2	2	2	2	2	1	1	2	2	2	2	1	2	1	2	2	2	1	2	2	2	1	2	2	2	2	2	1	2	1	1	1	1	2
210	1	43	1	1	1	2	1	2	1	1	1	1	2	2	2	2	2	2	2	2	2	1	2	2	1	2	1	2	2	2	2	2	1	1	1	2	2	2	2	2	2	2	1	1	1	1	1	2	2
211	1	39	1	2	2	1	1	1	1	1	1	1	1	2	2	2	2	2	1	1	1	1	2	2	1	2	1	1	2	2	2	2	1	1	1	1	1	2	2	1	1	2	1	1	1	1	1	1	1
212	1	39	1	2	1	1	1	2	1	1	2	2	2	2	2	2	2	2	2	2	2	1	2	2	1	2	1	2	2	2	2	2	1	1	2	1	1	2	2	2	2	2	1	1	1	1	1	1	1
213	1	58	2	1	2	2	2	2	2	1	2	2	2	2	2	2	2	2	2	2	2	2	2	2	2	2	1	1	1	1	1	2	1	2	2	1	1	1	2	1	2	2	1	1	1	1	1	1	2
214	2	47	2	2	1	2	1	2	1	1	1	2	2	2	1	2	2	2	1	2	1	1	2	2	2	2	1	2	2	2	2	2	1	2	1	1	1	2	1	1	2	2	1	1	1	1	1	1	1
215	1	40	2	2	1	2	2	2	1	1	2	2	2	2	2	2	2	2	2	2	2	2	2	2	1	2	2	2	2	2	1	2	1	2	2	2	1	2	2	2	2	2	1	2	1	1	2	2	2
216	1	37	3	2	2	2	1	2	2	2	2	2	2	2	2	2	2	2	2	1	2	2	2	2	1	2	1	2	2	2	1	2	1	2	2	2	2	2	2	1	2	2	2	2	1	1	2	1	2
217	2	61	2	2	2	2	2	1	2	2	2	2	2	2	2	2	2	2	2	2	2	2	2	2	2	2	1	1	2	2	2	2	2	1	1	1	1	2	2	2	2	2	1	1	1	1	1	1	1
218	2	28	2	1	2	2	1	2	2	1	2	2	2	2	2	2	2	2	2	1	2	2	2	2	2	2	2	2	1	2	1	2	1	2	2	2	2	1	1	1	1	2	1	2	2	1	1	2	2
219	2	48	2	1	1	1	1	1	1	1	1	2	2	2	2	2	2	1	1	1	1	1	2	2	2	2	2	2	2	1	2	2	1	1	1	1	1	1	1	1	1	2	1	1	1	1	1	1	1
220	2	33	2	2	1	2	1	2	2	2	2	2	2	2	2	2	2	2	2	2	2	2	2	2	2	2	2	2	1	1	1	2	2	1	2	1	2	2	1	1	1	2	1	1	1	1	1	1	1
221	2	46	3	2	1	1	1	1	1	1	1	1	2	2	2	2	2	2	2	2	1	1	2	2	1	1	1	1	2	2	2	2	1	2	1	1	1	2	2	1	2	2	1	1	1	1	1	1	1
222	1	33	3	2	2	2	2	2	1	1	2	2	2	2	2	2	2	2	2	1	1	1	2	2	2	2	2	1	2	1	2	2	1	2	2	2	2	2	2	1	1	2	1	1	1	1	1	1	1
223	1	32	3	1	2	2	1	1	2	2	1	1	2	2	2	2	2	1	2	2	1	1	2	2	2	1	2	1	2	2	1	2	1	2	1	1	1	2	1	2	2	2	1	1	1	1	1	1	1
224	1	35	1	1	2	2	2	2	2	2	2	2	2	2	2	2	2	2	2	2	2	2	2	2	1	2	2	2	2	2	2	2	1	1	1	1	1	1	1	1	2	2	1	1	1	1	1	1	1
225	2	53	2	2	1	2	1	1	1	1	1	2	2	2	2	2	2	2	2	2	2	1	2	2	1	2	2	2	1	2	2	2	1	2	2	2	2	2	1	2	1	2	1	2	2	1	1	2	2
226	2	52	2	2	2	2	2	2	2	1	2	2	2	2	2	2	2	2	2	2	2	2	2	2	2	2	2	1	2	2	1	2	2	2	2	1	1	2	2	2	2	2	2	1	2	1	1	2	2
227	2	55	2	2	2	2	2	2	2	2	2	2	2	2	2	2	2	2	2	2	2	2	1	2	1	1	1	1	1	1	1	2	1	1	1	1	1	1	1	1	1	2	1	1	1	1	1	1	1
228	1	54	2	1	1	2	1	2	1	1	1	2	1	2	1	2	2	2	1	1	1	1	2	2	1	1	2	2	2	1	1	2	1	1	2	1	1	2	1	1	1	2	1	1	1	1	1	1	1
229	2	53	2	1	2	2	1	1	1	1	1	2	2	2	2	2	2	2	2	2	1	2	2	2	1	2	1	1	2	1	2	2	2	2	2	1	1	2	1	1	2	2	1	2	1	1	1	1	2
230	2	59	2	2	2	2	1	1	1	1	1	2	2	2	2	2	2	2	2	1	1	2	2	2	1	2	2	1	2	2	1	2	1	2	2	1	2	2	2	2	1	2	1	1	1	1	1	1	1
231	1	49	1	2	2	2	2	2	1	1	1	2	2	2	2	2	2	2	2	2	1	1	2	2	2	2	2	2	2	2	2	1	2	2	1	1	1	2	2	2	2	2	1	1	1	1	1	1	1
232	1	33	2	2	2	2	2	2	2	1	2	1	2	2	2	2	2	2	2	2	2	2	2	2	1	1	1	1	1	1	1	2	1	1	1	2	1	1	1	1	1	2	1	1	1	1	1	1	1
233	1	27	1	2	1	2	1	1	2	1	1	2	2	2	2	2	2	2	1	2	1	1	2	2	2	2	1	2	2	2	2	2	1	2	2	1	1	2	2	1	2	2	2	1	2	1	1	2	2
234	1	31	2	2	2	2	2	2	2	2	2	2	2	2	2	2	2	2	2	2	2	2	1	2	2	2	2	2	1	1	2	2	1	2	2	1	2	2	2	2	2	2	1	1	1	1	1	1	2
235	1	33	3	2	2	2	2	2	1	2	2	2	2	2	2	2	2	2	2	2	2	1	2	2	1	2	2	2	2	2	2	2	1	1	1	2	1	2	2	1	2	2	1	1	1	1	1	1	1
236	1	30	2	1	1	2	1	1	1	1	1	2	2	2	1	2	2	2	2	2	1	1	2	2	2	2	2	2	1	1	1	2	1	2	1	1	2	1	2	2	2	2	1	2	2	1	1	1	1
237	2	47	2	2	2	2	1	2	1	1	2	2	2	2	2	2	2	2	2	1	1	1	2	2	1	2	1	1	1	1	1	2	1	2	2	1	1	2	1	1	1	2	1	1	1	1	1	1	1
238	2	53	3	2	2	2	2	2	1	1	2	2	1	2	2	2	2	2	2	2	2	1	2	2	2	2	2	2	2	1	2	2	1	2	2	2	1	2	2	2	2	2	1	1	1	1	1	1	2
239	1	34	3	2	2	2	1	1	1	1	1	2	2	2	2	2	2	2	2	2	2	1	2	2	2	2	1	2	1	2	1	2	1	1	1	1	1	1	1	1	1	2	1	1	1	1	1	1	1
240	2	30	1	1	2	2	2	2	1	1	2	1	2	2	2	2	2	2	2	2	1	2	2	1	2	2	2	2	1	2	2	2	1	2	2	2	1	2	2	1	2	2	1	1	1	1	1	1	1
241	2	66	2	2	2	2	2	1	2	2	1	2	2	2	2	2	2	2	2	2	2	2	2	2	1	2	2	1	2	2	2	2	2	1	1	1	1	1	1	1	1	2	1	1	1	1	1	1	1
242	1	50	2	2	2	2	2	1	1	1	2	2	2	2	2	2	2	2	2	2	2	2	2	2	1	1	2	2	2	2	2	2	2	2	2	2	1	2	1	1	2	2	1	1	1	1	1	1	2
243	2	66	2	1	1	1	1	1	1	1	1	1	2	2	2	2	2	1	1	2	1	2	2	2	1	1	1	1	1	1	1	2	1	1	1	1	1	2	1	1	1	2	1	1	1	1	2	2	1
244	1	33	2	2	2	2	1	1	1	1	1	2	2	2	2	2	2	2	2	2	2	1	2	2	2	1	2	1	2	2	1	1	2	2	2	1	1	2	1	2	2	2	1	1	1	1	1	1	1
245	2	63	2	2	2	2	2	2	2	2	2	2	2	2	2	2	2	2	2	2	2	2	1	2	1	1	2	2	2	1	2	2	2	2	2	1	1	2	2	1	2	2	1	2	1	1	1	1	2
246	1	35	2	2	1	2	2	1	1	1	1	2	2	2	2	2	2	2	2	2	2	2	2	2	1	1	2	2	2	2	2	2	2	2	2	1	1	2	2	1	2	2	2	2	1	1	1	2	2
247	2	46	2	2	2	2	2	1	2	1	1	2	2	2	2	2	2	2	2	2	2	1	2	2	1	2	2	1	2	2	1	2	1	1	2	1	1	2	1	2	2	2	1	1	2	2	1	2	2
248	2	52	3	2	2	2	1	1	2	1	1	1	2	2	2	2	2	2	2	2	1	1	2	2	1	2	1	1	1	1	2	2	1	1	2	1	1	2	1	1	2	2	1	1	1	1	1	1	1
249	2	43	3	2	1	2	1	1	1	1	1	2	2	2	2	2	2	2	2	2	1	1	2	2	1	2	1	1	2	1	1	2	1	2	1	1	1	2	1	1	1	2	1	1	1	1	1	1	1
250	1	39	3	1	1	2	2	1	2	2	1	1	2	2	2	2	2	2	2	2	1	1	2	2	2	2	2	2	1	2	2	2	1	1	1	2	2	2	2	2	2	2	1	1	1	1	1	1	2
251	1	56	2	2	1	1	1	2	2	1	2	2	2	2	2	2	2	2	2	2	1	2	2	2	1	2	1	2	2	1	1	2	1	2	2	2	2	2	1	1	2	2	1	1	1	1	1	1	1
252	2	55	2	2	2	1	2	2	1	2	2	2	1	2	2	2	2	2	2	1	1	1	2	2	1	2	1	2	2	1	1	2	1	2	2	2	2	2	1	2	1	2	1	1	1	1	1	1	1
253	1	36	2	2	2	2	1	2	2	2	2	2	2	2	2	2	2	2	2	2	2	1	2	2	2	2	2	2	2	1	2	2	1	1	2	1	2	2	2	2	2	2	1	1	1	1	1	1	2
254	2	62	2	2	2	2	1	1	2	1	2	2	2	2	2	2	2	2	2	2	2	1	2	2	1	2	1	2	2	2	1	2	1	2	2	1	1	1	2	1	2	2	1	1	1	1	1	1	1
255	2	61	2	1	1	2	2	1	1	2	2	2	2	2	2	2	2	2	2	2	1	1	2	2	1	1	2	2	1	1	1	2	1	1	1	1	1	1	1	2	1	2	1	1	1	1	1	1	1
256	2	68	1	1	1	2	2	1	2	2	1	2	2	2	2	2	2	2	2	2	2	2	2	2	1	1	1	1	2	2	2	2	1	1	1	1	1	2	1	1	2	2	1	1	1	1	1	1	1
257	1	42	2	2	2	1	1	2	1	1	1	2	2	2	2	2	2	2	2	2	1	1	2	2	2	2	2	1	2	2	2	2	2	2	1	2	1	2	2	2	2	2	1	2	2	1	1	2	2
258	2	57	2	2	1	2	1	2	1	1	1	1	1	2	2	2	2	1	1	1	2	1	2	2	2	2	1	1	1	2	1	2	1	1	1	1	1	1	1	1	1	2	1	1	1	1	1	1	1
259	1	33	2	2	1	2	1	1	1	1	2	2	2	2	2	2	2	2	2	1	2	1	2	2	2	2	2	2	1	1	1	2	1	1	2	2	2	2	2	1	1	2	1	1	1	1	1	1	2
260	2	64	2	2	1	2	2	2	2	1	1	2	2	2	2	2	2	2	2	2	1	1	2	2	1	1	2	1	2	2	1	2	1	1	2	2	1	2	1	2	2	2	1	1	1	1	1	1	1
261	1	27	2	2	1	2	1	2	2	2	2	2	2	2	1	2	2	2	2	2	2	1	2	2	1	1	1	1	2	2	2	2	1	2	2	1	1	2	1	1	2	2	2	2	1	1	1	1	2
262	1	65	2	1	2	1	2	1	2	1	2	2	2	2	2	2	2	2	2	2	2	1	2	2	1	2	2	2	2	1	2	2	2	2	2	2	1	2	2	1	2	2	1	1	1	2	1	1	2
263	1	56	2	1	1	1	1	1	1	1	1	1	2	1	1	1	1	1	1	1	1	1	2	2	1	1	1	1	2	2	1	2	1	1	2	1	1	1	1	1	1	2	1	1	1	1	1	1	1
264	1	40	2	1	1	1	2	2	2	1	2	2	2	2	2	2	2	2	2	2	1	1	2	2	1	2	1	1	1	2	1	2	2	1	2	1	1	2	2	2	2	2	1	1	1	2	1	1	1
265	2	72	2	2	1	1	2	1	2	2	1	1	2	1	2	2	2	2	2	2	2	1	2	2	2	1	2	1	1	2	2	2	2	2	2	1	1	2	2	2	1	2	1	2	1	1	1	1	2
266	2	58	2	2	2	2	2	2	2	2	2	1	2	2	2	2	2	2	2	2	1	2	2	2	2	2	2	1	2	2	1	2	2	2	2	1	1	2	2	2	1	2	1	1	1	2	2	2	2
267	1	49	2	2	2	2	2	1	1	1	2	2	2	2	2	2	2	2	2	2	1	1	2	2	1	2	2	1	2	1	2	2	1	1	2	1	1	2	2	2	2	2	1	1	1	1	1	1	2
268	1	56	2	2	2	2	1	2	2	2	1	2	2	2	2	2	2	2	2	2	1	1	2	2	2	2	2	1	2	1	2	2	1	1	2	2	2	2	2	1	2	2	1	1	1	2	2	1	2
269	2	58	2	2	2	2	2	2	1	1	1	2	2	2	2	2	2	2	2	2	1	1	2	2	2	2	2	2	1	1	1	2	1	2	2	1	1	2	2	1	2	2	1	1	1	1	1	1	1
270	1	33	2	1	2	2	1	2	2	2	2	2	2	2	2	2	2	2	2	2	2	2	2	2	2	2	2	2	2	1	2	2	2	2	2	2	1	2	2	2	2	2	1	1	1	1	1	1	1
271	1	41	1	1	1	1	1	1	2	2	1	1	2	2	2	2	2	1	2	2	1	1	2	2	2	2	1	2	1	2	2	2	1	1	1	1	1	1	1	1	1	2	1	1	1	1	1	1	1
272	1	66	2	1	1	2	1	2	2	1	1	2	2	2	2	2	2	2	2	2	1	1	2	2	1	2	2	1	2	1	1	2	2	2	2	1	1	2	2	2	2	2	2	1	1	1	1	2	2
273	1	47	2	1	2	2	2	1	1	1	2	2	2	2	2	2	2	2	2	2	1	1	2	2	1	1	1	1	2	1	1	2	1	2	2	1	1	2	2	2	2	2	1	1	1	1	1	1	1
274	1	41	2	1	1	2	1	1	2	2	2	1	2	2	1	2	1	2	2	2	2	2	2	2	1	1	1	1	1	1	1	2	1	1	1	2	1	1	2	1	2	2	1	2	1	1	1	2	2
275	1	48	2	1	1	2	1	2	1	2	2	1	2	2	2	2	2	2	2	2	2	2	2	2	1	1	2	1	2	2	2	2	1	2	1	2	1	2	2	2	2	2	2	1	2	1	2	1	2
276	2	43	2	1	2	2	2	2	2	1	2	2	2	2	2	2	2	2	2	2	1	2	2	2	1	2	2	2	2	2	1	2	1	2	2	2	2	2	2	1	2	2	1	1	2	1	1	2	2
277	1	52	3	2	2	2	1	1	2	2	1	2	2	2	2	2	2	2	2	2	1	2	2	2	1	2	2	1	2	1	2	2	1	2	2	1	1	2	1	1	2	2	1	1	1	1	1	1	2
278	1	38	2	1	1	2	1	2	1	1	2	2	2	2	2	2	2	2	2	2	1	1	2	2	1	2	2	1	2	2	1	2	1	2	1	1	1	2	1	1	1	2	1	1	1	1	1	1	1
279	1	50	2	1	1	2	1	1	1	1	1	1	2	2	2	2	2	2	2	1	1	1	2	2	1	1	1	1	1	1	1	2	1	1	1	1	1	1	1	1	1	2	1	1	1	1	1	1	1
280	2	33	2	2	2	2	2	1	1	1	2	2	2	2	2	2	2	2	2	2	2	1	2	2	1	2	1	2	2	2	2	2	1	2	2	1	1	1	2	1	2	2	1	1	1	1	1	1	1
281	2	56	2	2	2	2	2	1	1	1	2	2	2	2	2	2	2	2	2	2	2	2	2	2	1	2	1	1	2	2	1	2	1	2	2	2	1	2	2	1	2	2	1	2	1	1	1	1	2
282	1	42	2	2	2	2	2	2	1	1	1	1	2	2	2	2	2	2	2	2	1	2	2	2	1	1	1	1	2	1	2	2	1	1	1	1	2	2	1	1	1	2	1	1	1	1	1	1	1
283	1	62	2	1	1	2	1	1	2	1	1	1	2	2	1	2	2	1	1	2	1	1	2	2	1	1	2	1	2	1	1	2	1	1	1	1	1	1	2	1	1	2	1	1	1	1	1	1	2
284	1	38	2	1	2	2	1	1	2	2	1	2	2	2	2	2	2	2	2	2	2	2	2	2	1	1	2	2	1	1	1	2	1	1	1	1	2	2	2	1	2	2	2	2	1	1	1	2	2
285	2	51	2	1	1	2	1	1	1	1	1	2	2	2	2	2	2	2	2	1	1	2	2	2	1	2	1	1	1	2	2	2	1	2	2	2	2	2	2	1	1	2	1	1	1	1	1	1	1
286	1	57	2	2	2	2	2	2	2	1	2	2	2	2	2	2	2	2	2	2	2	2	2	2	1	2	2	2	2	1	1	2	2	2	2	1	2	2	1	1	2	2	2	2	2	2	2	1	2
287	2	40	2	1	2	2	1	2	1	1	2	2	2	2	2	2	2	2	2	1	1	1	2	2	2	2	2	1	2	1	1	2	1	2	2	1	1	2	2	2	2	2	1	1	1	1	1	1	1
288	2	69	1	2	2	2	2	2	1	1	2	1	2	2	2	2	2	2	2	2	2	2	2	2	2	1	1	1	2	1	1	2	1	1	1	1	1	2	2	1	2	2	1	1	1	1	2	1	2
289	1	52	2	2	2	2	2	2	1	1	1	2	2	2	2	2	2	2	2	2	1	1	2	2	1	2	1	1	2	1	2	2	1	2	2	1	1	2	2	2	2	2	1	1	1	1	1	1	1
290	1	46	2	2	2	2	1	2	1	1	2	2	2	2	2	2	2	2	2	2	2	2	2	2	1	2	1	1	1	1	2	2	1	1	1	1	1	2	2	2	2	2	1	1	1	1	1	1	1
291	1	43	1	2	2	2	2	1	1	1	2	2	2	2	2	2	2	2	2	2	1	1	2	2	2	2	2	2	1	1	2	2	2	2	2	2	2	2	1	2	2	2	2	2	1	1	1	1	1
292	2	73	2	1	1	1	1	1	1	1	1	1	2	2	2	1	2	1	2	1	1	1	2	2	1	2	1	1	2	2	1	2	1	2	2	2	2	1	1	2	2	2	1	1	1	1	1	1	1
293	2	34	2	1	2	2	1	1	1	1	1	1	1	2	2	2	2	1	2	2	1	1	2	2	1	2	2	1	2	1	2	2	2	2	2	1	1	2	2	1	2	2	1	1	1	1	1	1	1
294	2	64	2	2	2	2	2	2	1	1	2	1	1	2	1	2	2	2	1	1	1	1	2	2	2	1	2	2	2	1	1	2	2	1	2	1	1	2	1	1	1	2	2	2	1	1	1	2	2
295	1	30	3	2	2	2	1	1	2	2	2	2	2	2	2	2	2	2	2	2	2	1	2	2	1	2	1	1	1	1	1	2	1	2	2	1	1	2	1	1	1	2	1	1	1	1	1	1	2
296	1	46	2	2	2	2	2	1	1	2	1	2	2	2	2	2	2	2	2	2	1	1	2	2	2	2	2	2	1	1	2	2	2	2	2	2	2	2	2	1	2	2	1	1	1	1	1	1	1
297	2	41	2	2	1	1	1	2	1	2	2	2	2	2	2	2	2	2	2	2	2	2	2	2	1	1	2	2	2	2	2	2	1	1	2	1	2	2	2	2	2	2	1	1	1	1	1	1	1
298	1	54	1	1	1	1	1	1	1	1	1	1	1	2	2	2	2	2	1	1	1	1	2	2	2	2	2	1	2	2	1	2	1	2	2	2	2	2	1	2	2	2	1	1	1	1	1	1	2
299	2	49	2	1	2	1	2	2	1	1	2	2	2	2	2	2	2	2	2	2	1	2	2	2	2	2	2	1	2	2	2	2	1	2	2	1	1	2	2	2	2	2	1	1	1	1	1	1	1
300	1	41	2	1	1	1	1	2	2	1	2	2	2	2	2	2	2	2	2	2	2	2	2	2	1	1	1	2	2	2	1	2	1	1	2	1	1	2	1	1	2	2	1	1	1	1	1	1	1
301	2	54	1	1	1	1	1	2	1	1	1	2	2	2	2	2	2	2	1	1	1	1	2	2	1	2	1	1	1	1	2	2	1	1	1	2	1	2	1	1	1	2	1	1	1	1	1	1	1
302	2	48	1	1	2	2	1	2	2	1	1	1	2	2	1	2	2	1	2	1	1	2	2	1	2	2	1	2	2	2	1	2	1	2	2	1	1	2	1	2	1	2	2	1	1	1	1	1	2
303	1	37	2	1	1	1	1	2	1	1	2	1	1	2	2	2	2	2	2	2	1	1	2	2	1	2	2	2	2	2	2	2	1	2	2	2	2	2	2	2	2	2	2	2	2	1	1	2	2
304	1	47	2	1	2	2	2	2	2	1	2	2	2	2	2	2	2	2	2	2	2	2	2	2	1	2	2	2	2	2	1	2	1	2	2	2	1	2	2	2	2	2	1	1	1	1	1	1	1
305	2	48	1	2	2	2	2	2	2	2	2	2	2	2	2	2	2	2	2	2	1	1	2	2	2	2	2	1	2	1	1	2	1	2	2	1	1	1	2	1	1	2	1	1	1	1	2	1	2
306	2	43	2	2	2	2	2	2	2	2	2	2	2	2	2	2	2	2	2	2	1	1	2	2	1	1	1	1	1	2	2	2	1	2	2	2	2	2	2	2	2	2	1	1	1	1	1	1	1
307	2	60	1	2	2	2	2	2	2	1	2	2	2	2	2	2	2	2	2	2	1	1	2	2	2	2	2	2	1	1	2	2	1	2	1	1	1	2	1	1	2	2	1	1	1	1	1	1	1
308	2	49	2	2	2	2	1	2	1	1	1	2	2	1	2	2	2	2	2	2	1	2	2	2	2	1	1	2	2	2	1	2	1	2	1	1	1	2	1	1	2	2	1	1	2	1	2	1	2
309	1	70	2	2	1	2	2	2	2	2	1	2	2	2	2	2	2	2	2	2	2	2	2	2	1	2	1	1	2	2	1	2	1	1	2	2	2	2	2	1	1	2	2	2	1	1	1	1	1
310	1	63	2	2	1	1	1	1	1	1	1	1	1	1	2	2	2	1	2	1	1	1	2	2	2	2	2	2	1	2	2	2	1	1	1	2	2	2	1	1	1	2	1	1	1	1	1	1	1
311	2	46	3	2	2	2	1	2	2	2	1	2	2	2	2	2	2	2	1	2	2	1	2	2	2	2	2	2	2	1	2	2	1	2	2	2	2	2	2	2	1	2	1	1	1	1	1	1	1
312	1	69	2	2	2	2	2	2	1	1	2	2	2	2	2	2	2	2	2	2	2	1	2	2	1	2	2	2	2	2	2	2	2	1	1	1	1	2	2	2	2	2	2	1	1	1	1	1	1
313	1	36	2	2	2	2	1	2	1	1	1	1	2	2	2	2	2	2	2	2	1	2	2	2	2	1	1	1	2	2	1	2	2	2	2	1	1	2	2	1	1	2	1	1	1	1	2	2	2
314	2	50	2	1	1	1	1	1	1	1	1	1	2	2	2	2	2	2	2	1	1	1	2	2	1	2	2	1	1	1	1	2	1	1	1	1	1	2	1	1	1	2	1	1	1	1	1	1	1
315	2	57	2	2	2	2	2	2	2	2	2	2	2	2	2	2	2	2	2	2	2	2	1	2	2	2	2	1	2	2	2	2	1	1	2	2	1	2	1	2	2	2	1	1	1	1	1	1	1
316	1	38	3	2	2	1	2	2	1	1	2	2	2	2	1	2	2	2	2	2	2	2	2	2	1	2	1	2	2	1	1	2	2	1	2	2	2	1	1	1	1	2	1	1	2	2	1	1	1
317	1	40	3	1	2	2	1	2	2	1	2	2	2	2	2	2	2	2	1	1	1	1	2	2	1	2	2	2	2	1	1	2	1	1	1	1	1	2	1	1	1	2	1	1	1	1	1	1	1
318	2	57	2	2	2	2	1	2	2	2	1	2	2	2	2	2	2	2	2	2	2	2	2	2	1	2	1	2	2	2	2	2	1	2	2	2	1	2	1	1	1	2	1	1	1	1	1	1	1
319	1	47	2	1	1	2	2	2	1	1	1	2	2	2	2	2	2	2	2	1	1	1	2	2	1	1	1	1	1	1	1	2	1	2	1	1	2	2	2	1	1	1	1	1	1	1	1	1	2
320	2	61	2	1	2	2	1	2	1	1	2	2	2	2	1	2	2	2	2	2	2	1	2	2	2	2	1	1	2	1	2	2	2	1	2	2	1	2	2	2	2	2	1	1	2	1	1	1	2
321	2	72	2	2	2	2	1	2	1	1	2	1	2	2	2	2	2	2	2	2	1	1	2	2	2	2	2	1	2	2	2	2	1	1	2	1	2	2	1	1	2	2	1	2	1	1	1	1	2
322	1	40	2	1	2	2	1	2	2	1	2	2	2	2	2	2	2	2	2	2	1	1	2	2	1	1	1	1	2	2	1	2	1	2	2	1	1	2	2	2	2	2	1	2	1	1	1	1	2
323	1	44	2	1	1	2	1	1	1	1	1	1	2	2	2	2	2	2	2	2	1	1	2	2	1	2	2	1	2	1	2	2	1	1	1	1	1	1	2	1	2	2	1	1	1	1	1	1	1
324	1	45	3	1	1	2	1	1	1	2	1	1	2	2	2	2	2	2	2	1	2	1	2	2	2	1	2	1	1	2	1	2	1	2	1	2	2	2	1	2	1	2	1	1	2	1	1	1	1
325	2	33	3	2	2	2	1	1	1	1	1	2	2	2	2	2	2	2	2	2	1	1	2	2	1	2	1	1	2	2	2	2	1	1	2	1	1	2	2	2	2	2	1	1	1	1	2	1	2
326	1	62	3	1	2	2	1	2	1	1	2	2	2	2	2	2	2	2	2	2	2	2	2	2	1	2	2	2	2	1	1	2	1	1	2	1	2	2	2	1	2	2	2	2	1	1	1	1	2
327	1	34	2	1	1	2	1	2	1	1	1	2	2	2	1	2	2	2	1	2	1	1	2	2	1	1	1	1	2	2	1	2	1	2	2	1	1	2	2	2	2	2	1	2	1	1	1	2	2
328	1	33	2	2	2	2	1	2	1	1	1	2	2	2	1	2	2	2	2	2	1	1	2	2	1	1	1	1	2	2	1	2	1	1	1	1	1	1	1	1	1	2	1	1	1	1	1	1	1
329	1	35	3	2	2	2	1	1	1	1	2	2	2	2	2	2	2	1	2	1	1	1	2	2	2	2	2	2	2	1	2	2	2	2	1	1	1	2	2	2	2	2	2	1	1	1	1	1	2
330	2	47	2	1	1	1	1	1	1	1	1	1	2	2	2	2	2	2	2	2	2	1	2	2	2	2	2	2	2	2	1	2	2	2	2	2	2	2	1	2	2	2	1	1	1	1	1	1	2
331	1	64	2	1	2	1	1	1	1	1	1	2	2	2	2	2	2	1	2	2	1	1	2	2	1	2	2	2	2	2	1	1	1	1	1	1	1	2	1	1	1	2	1	1	1	1	1	1	1
332	2	50	2	2	2	2	2	2	1	1	2	2	2	2	2	2	2	2	2	2	1	1	2	2	2	1	1	1	1	1	2	2	1	2	2	1	1	2	1	1	1	2	1	2	2	1	1	1	1
333	1	38	2	2	2	2	2	2	1	1	2	2	2	2	2	2	2	2	2	2	2	2	2	2	1	2	2	2	2	2	2	2	1	2	2	2	1	2	2	2	2	2	1	1	1	1	1	2	2
334	2	58	2	1	2	2	1	2	1	1	2	2	2	2	2	2	2	2	2	2	1	1	2	2	2	2	1	1	2	2	2	2	2	2	2	2	1	2	2	2	2	2	1	1	1	1	1	1	2
335	2	67	2	1	1	1	1	1	1	1	1	1	2	2	2	2	2	2	1	2	1	1	2	2	2	2	1	2	1	2	1	2	2	1	2	1	1	1	1	1	2	2	1	1	1	1	1	1	1
336	2	41	2	1	2	2	2	1	1	1	1	1	2	2	2	2	2	2	2	2	2	1	2	2	1	1	2	1	2	2	2	2	1	1	2	2	1	2	2	1	2	2	1	1	1	1	2	1	2
337	2	60	2	1	2	2	2	1	1	1	2	2	2	2	2	2	2	2	2	1	1	1	2	2	1	2	2	1	2	1	2	2	1	1	2	2	2	2	2	2	2	2	1	1	1	1	1	1	1
338	2	64	2	1	1	1	1	1	2	1	1	1	1	2	2	2	2	1	2	1	1	1	2	2	1	2	2	1	2	2	1	2	1	1	1	1	1	2	1	1	1	2	1	1	1	1	1	1	1
339	1	53	2	1	1	2	1	1	1	1	1	2	2	2	1	2	1	2	2	2	1	1	2	1	1	1	1	2	2	2	1	2	2	2	2	2	2	2	1	1	1	2	1	2	1	1	1	1	1
340	1	43	1	2	2	2	1	2	1	2	2	2	2	2	2	2	2	2	2	2	2	2	2	2	1	2	2	2	2	2	2	2	1	2	2	2	2	2	2	2	2	2	1	1	1	1	1	1	1
341	1	64	3	2	2	2	2	1	2	2	2	2	2	2	2	2	2	2	2	2	2	2	2	2	1	1	2	2	2	2	2	2	2	1	2	2	2	2	2	1	2	2	2	2	1	1	1	1	2
342	1	37	2	2	2	2	2	1	1	1	1	2	2	2	2	2	2	2	2	2	1	1	2	2	1	2	1	1	2	1	1	2	1	1	2	1	2	2	1	2	2	2	1	1	1	1	1	1	2
343	2	55	1	1	1	1	1	1	1	1	1	1	1	1	1	2	1	1	1	1	1	1	2	2	2	2	2	2	2	2	1	2	1	2	2	1	1	1	1	2	1	2	1	1	1	1	1	1	1
344	2	45	2	2	2	2	1	2	2	1	2	2	2	2	2	2	2	2	2	2	1	2	2	2	2	2	2	1	2	2	2	2	2	2	1	2	2	2	2	1	1	2	1	1	1	1	1	1	1
345	1	59	2	2	1	2	1	2	1	1	2	2	2	2	2	2	2	2	2	2	1	2	2	2	1	1	2	1	2	1	1	2	2	1	1	1	1	1	1	1	2	2	1	1	1	1	1	1	1
346	1	42	2	2	2	2	1	2	1	1	2	2	2	2	1	2	2	2	2	2	1	1	2	2	1	2	1	1	2	1	2	2	2	1	1	2	1	2	2	2	2	2	1	1	1	1	1	1	1
347	2	54	2	2	2	2	2	2	2	1	2	2	2	2	2	2	2	2	2	2	2	1	2	2	2	2	2	2	2	1	2	2	1	2	2	2	2	2	2	2	2	2	1	1	1	1	1	1	1
348	2	58	2	1	1	1	1	1	1	1	1	2	2	2	2	2	2	1	2	2	1	1	2	2	1	2	2	1	2	2	1	2	1	2	2	2	2	2	1	1	1	2	1	1	2	1	2	1	2
349	2	31	2	1	2	2	2	2	1	1	1	2	2	2	1	2	2	2	2	2	1	1	2	2	2	2	2	2	2	2	1	2	1	2	2	2	2	2	1	1	1	2	1	1	1	1	1	1	1
350	2	58	2	2	2	2	1	2	2	2	2	2	2	2	2	2	2	2	2	2	2	2	2	2	2	2	2	2	2	2	1	2	1	1	2	2	2	2	2	2	2	2	1	2	1	1	1	1	2
351	2	55	2	2	2	2	1	1	2	1	1	2	2	2	2	2	2	2	2	1	1	1	2	2	2	2	1	1	2	1	2	2	1	1	1	1	1	2	2	2	1	2	1	1	1	1	1	1	1
352	2	42	3	2	2	2	2	2	2	1	1	2	2	2	2	2	2	2	2	2	2	2	2	2	2	2	1	1	2	1	1	2	1	2	2	2	2	2	2	2	2	2	1	2	2	2	1	2	2
353	2	52	2	2	1	1	1	2	1	1	1	2	2	2	2	2	2	2	1	1	1	1	2	2	1	1	1	1	1	1	1	2	1	1	1	1	1	2	1	1	1	2	1	1	1	1	1	1	1
354	1	36	1	1	2	1	2	2	2	2	2	1	2	2	2	2	2	2	2	1	2	2	2	2	1	2	2	2	2	1	2	2	1	2	2	2	1	2	2	2	2	2	1	1	1	1	1	2	2
355	1	47	2	1	1	1	1	1	1	1	1	1	2	1	1	2	1	2	2	2	1	1	2	2	1	2	1	1	2	1	1	2	1	1	2	2	2	2	1	2	2	2	1	1	1	1	1	1	2
356	1	53	2	1	2	2	2	1	1	1	1	2	2	2	2	2	2	2	2	1	1	1	2	2	2	2	2	1	2	2	1	2	1	1	2	2	1	2	1	1	1	2	1	1	1	1	1	1	1
357	2	63	2	2	2	2	2	2	1	1	2	2	2	2	2	2	2	2	2	2	1	1	2	2	1	2	2	1	2	2	2	2	2	1	1	2	1	2	2	1	2	2	1	1	1	1	1	1	1
358	1	40	3	2	2	2	2	2	2	2	2	2	2	2	2	2	2	2	2	2	2	2	1	2	1	2	2	2	2	2	1	2	1	2	2	2	2	2	1	2	2	2	1	2	1	2	1	2	2
359	1	35	1	1	1	1	1	1	1	1	1	1	2	2	1	2	2	2	2	2	1	2	2	2	1	2	2	2	2	1	2	2	1	1	1	2	2	2	2	2	2	2	1	1	1	1	1	1	2
360	2	61	2	1	2	2	2	2	2	1	2	2	2	2	2	2	2	2	2	2	1	2	2	2	1	1	1	2	2	2	1	2	1	2	1	2	1	2	2	2	2	2	1	1	1	1	1	1	2
361	2	35	2	2	2	2	2	2	2	2	2	2	2	2	2	2	2	2	2	2	2	1	2	2	1	1	1	1	1	1	1	2	1	2	2	1	1	2	2	2	1	2	1	1	1	1	1	1	1
362	1	32	3	2	2	2	1	2	2	2	2	2	2	2	2	2	2	2	2	2	2	2	2	2	2	2	1	2	2	2	1	2	1	1	1	1	1	2	2	2	2	2	1	2	1	2	2	1	1
363	2	45	2	2	2	2	2	1	1	1	2	2	2	2	2	2	2	2	2	2	1	1	2	2	1	2	2	1	2	2	2	2	2	2	2	1	1	2	2	2	2	2	1	2	2	2	1	2	2
364	1	53	2	2	2	2	2	2	2	2	1	2	2	2	2	2	2	2	2	1	1	1	2	2	1	2	1	2	2	2	1	2	1	2	2	2	1	2	2	1	1	2	2	2	1	1	2	1	2
365	1	72	2	1	1	1	1	2	1	1	1	2	2	2	2	2	2	2	2	2	2	2	2	2	1	2	2	1	2	2	1	2	1	1	1	2	2	1	2	1	2	2	1	1	1	1	1	1	1
366	2	44	1	2	2	2	1	2	1	1	2	2	2	2	2	2	2	2	2	2	2	2	2	2	2	2	2	2	2	1	2	2	1	1	1	1	1	2	1	1	2	2	1	1	1	1	1	1	1
367	1	50	2	1	1	2	1	1	1	1	1	1	2	2	2	2	2	2	2	2	2	1	2	2	2	2	1	2	2	2	2	2	1	2	2	2	2	2	2	1	2	2	1	1	1	1	1	2	2
368	1	27	2	2	2	1	1	2	2	2	2	2	2	2	2	2	2	2	2	2	1	1	2	2	2	2	2	2	1	2	1	2	2	2	2	2	1	2	1	2	1	2	1	1	1	1	1	1	1
369	2	60	2	2	2	1	1	2	1	1	2	2	2	2	2	2	2	2	2	1	2	1	2	1	2	1	2	2	2	1	1	2	1	2	2	2	1	2	1	1	2	2	1	2	2	2	2	2	2
370	1	50	2	1	1	2	1	2	1	1	1	2	2	2	1	2	2	2	2	2	1	1	2	2	1	2	2	1	1	1	1	2	2	1	1	1	1	2	1	1	1	2	1	1	1	1	1	1	2
371	1	59	2	1	1	2	1	2	2	1	1	1	2	2	1	2	2	2	2	2	1	1	2	2	1	2	1	1	1	2	1	2	1	1	1	1	1	2	1	2	2	2	1	1	1	1	1	1	1
372	1	41	2	1	1	2	2	2	1	1	2	2	2	2	2	2	2	2	2	2	2	1	2	2	1	2	2	2	2	1	2	2	1	2	2	1	1	2	2	2	2	2	1	1	1	1	1	1	1
373	2	42	2	2	1	2	1	2	2	1	2	2	2	2	2	2	2	2	2	2	1	2	2	2	1	2	2	2	2	2	1	2	1	1	2	2	2	2	1	1	2	2	1	1	1	1	1	1	1
374	1	42	2	2	2	2	1	1	1	1	1	2	2	2	2	2	2	2	1	1	1	1	2	2	1	2	1	2	2	1	2	2	1	1	2	1	1	2	2	2	1	2	1	1	1	1	1	1	1
375	1	30	2	1	1	1	1	1	1	1	1	2	2	2	1	1	1	1	1	1	1	1	2	2	1	1	1	1	1	1	1	2	1	1	1	2	2	2	2	1	2	1	1	1	1	1	1	1	1
376	2	46	1	2	2	2	1	2	1	1	1	2	2	2	2	2	2	2	2	2	1	1	2	1	1	2	2	2	2	2	1	2	2	2	2	1	1	2	2	1	1	2	1	1	1	1	1	1	2
377	1	42	2	2	2	2	1	1	2	2	2	2	2	2	2	2	2	2	2	2	2	2	2	2	1	1	2	1	2	1	2	2	2	2	1	1	1	2	2	1	2	2	1	1	2	2	2	1	2
378	2	51	1	1	2	2	1	2	2	2	2	2	1	2	2	2	2	2	2	1	2	1	2	2	2	2	2	2	1	1	2	2	1	1	1	1	1	2	2	1	1	2	1	2	1	1	1	2	2
379	1	39	2	2	2	2	2	1	1	1	1	2	2	2	2	2	2	2	2	2	2	1	2	2	1	1	1	2	1	2	1	2	1	1	2	2	1	2	1	1	2	2	1	2	1	1	1	1	2
380	2	55	2	2	2	1	1	1	1	2	2	2	2	2	2	2	2	2	2	2	1	2	2	2	1	1	1	1	1	1	1	2	2	2	1	1	1	2	2	1	2	2	1	2	2	1	2	1	2
381	2	48	1	1	2	2	1	1	1	2	2	2	2	2	2	2	2	2	2	2	1	1	2	2	2	2	1	2	2	2	1	2	2	1	2	2	2	2	2	1	2	2	1	2	1	1	1	1	2
382	2	53	2	1	1	2	1	2	1	1	1	1	2	2	1	2	2	2	1	1	1	1	2	2	1	2	2	1	2	2	1	2	1	2	2	1	1	2	1	1	1	2	1	1	1	1	1	1	1
383	2	34	2	1	2	1	1	2	1	1	2	2	2	2	2	2	2	2	2	2	2	1	2	2	1	2	2	1	2	2	2	2	2	1	2	2	1	2	1	1	2	2	1	1	1	1	1	1	2
384	2	51	2	2	2	2	2	2	1	1	2	2	2	2	2	2	2	2	2	2	2	2	2	2	1	1	2	2	2	2	2	2	1	2	2	2	2	2	2	2	2	2	2	2	1	1	2	1	2
385	1	61	2	1	2	2	1	1	1	1	1	2	2	2	2	2	2	2	2	2	2	2	2	2	2	2	2	2	2	1	1	2	1	2	1	1	1	2	2	2	2	2	1	1	1	1	1	1	1
386	1	33	2	1	1	1	1	1	1	1	1	1	2	2	1	2	1	1	1	1	1	1	2	2	1	2	2	2	2	2	2	2	1	2	2	1	1	1	1	2	1	2	1	1	1	1	1	1	1
387	2	43	2	2	2	1	1	1	2	1	1	2	2	2	2	1	2	2	2	1	2	1	2	2	2	2	2	2	1	1	1	2	1	2	1	2	2	2	1	2	1	2	1	1	2	1	1	2	2
388	1	50	2	1	1	2	1	1	1	1	1	2	2	2	2	2	2	2	2	1	1	1	2	2	1	1	1	1	2	2	2	2	1	2	2	2	1	2	2	2	2	2	1	2	1	1	1	1	2
389	2	44	3	2	2	2	2	2	1	1	2	2	2	2	2	2	2	2	2	2	2	2	2	2	2	2	2	2	2	1	1	2	1	2	1	1	1	2	2	1	1	2	1	1	1	1	1	1	1
390	2	40	2	2	2	2	1	2	2	2	2	1	2	2	2	2	2	2	2	2	2	1	2	2	1	2	2	2	2	2	1	2	1	2	2	2	2	2	1	1	2	2	1	1	1	1	1	1	2
391	2	67	2	1	1	1	1	1	1	1	1	2	2	2	2	2	2	2	2	2	1	1	2	2	2	2	1	1	1	1	1	2	1	2	1	1	1	2	2	1	1	2	1	1	1	1	2	1	1
392	1	48	1	1	2	2	1	1	1	1	2	2	1	2	2	2	2	2	2	2	1	2	2	2	2	2	2	2	2	2	1	2	1	2	2	2	2	2	2	2	2	2	2	2	2	2	2	2	2
393	2	36	1	2	2	2	2	1	1	2	2	2	2	2	2	2	2	2	2	2	2	1	2	2	2	2	2	2	2	2	1	2	1	2	2	2	2	2	2	1	2	2	1	1	1	1	1	1	1
394	1	56	2	2	1	2	1	2	1	1	2	1	2	2	2	2	2	2	2	1	2	1	2	2	1	2	1	1	1	2	1	2	1	1	1	1	2	2	2	2	1	2	1	1	1	1	1	1	2
395	1	31	3	2	2	2	2	2	2	2	2	2	2	2	2	2	2	2	2	2	2	1	2	2	1	2	2	2	2	1	1	2	1	1	2	2	1	2	2	2	2	2	1	1	1	1	1	1	1
396	1	28	2	1	1	2	1	2	2	2	1	2	2	2	2	2	2	2	2	2	1	2	2	2	1	2	1	1	2	2	1	2	1	1	1	2	2	2	1	1	2	2	1	1	1	1	1	2	2
397	2	40	2	2	1	1	1	1	2	1	2	2	2	2	2	2	2	2	2	2	2	2	2	2	1	2	2	1	2	2	1	2	1	2	2	2	2	2	1	2	2	2	1	2	1	1	2	1	2
398	2	38	2	2	2	1	2	1	1	1	1	2	1	2	1	2	2	2	1	2	1	1	2	1	1	2	1	1	1	2	1	2	1	2	2	1	2	2	1	1	1	1	1	1	1	1	1	1	2
399	1	34	1	1	1	1	1	1	1	1	1	1	2	2	2	2	2	2	2	2	1	1	2	2	2	2	1	2	2	2	2	2	1	1	1	1	1	2	1	1	1	2	1	1	1	1	1	1	1
400	2	58	2	1	1	1	1	1	1	1	1	1	2	2	2	2	2	2	2	2	1	2	2	2	1	2	2	2	2	2	2	2	2	1	2	2	2	2	2	2	2	2	1	1	1	1	1	1	1
401	2	42	2	2	2	2	2	2	2	2	2	2	2	2	2	2	2	2	2	2	1	2	2	2	2	2	2	2	2	1	2	2	1	2	1	2	1	2	2	2	2	2	1	2	1	1	2	2	2
402	1	73	2	1	1	1	1	2	1	1	1	1	2	2	2	2	2	2	2	2	2	1	2	2	1	1	2	1	1	1	2	2	1	1	2	1	1	2	1	1	1	2	2	1	1	1	2	1	1
403	1	52	3	1	2	2	2	2	1	2	2	2	2	2	2	2	2	2	2	2	2	1	2	2	2	2	2	1	2	2	1	2	1	1	2	1	1	2	2	2	2	2	1	1	2	2	1	1	2
404	1	36	2	1	2	2	1	2	1	1	2	2	2	2	2	2	2	2	2	2	1	1	2	2	1	1	1	2	2	2	1	2	1	1	2	1	2	2	1	1	2	2	2	1	2	1	1	1	1
405	1	39	3	2	2	2	2	2	2	2	2	2	2	2	2	2	2	2	2	2	2	1	2	2	2	2	2	2	2	1	1	2	1	2	2	2	1	2	1	1	1	2	1	1	1	1	1	1	2
406	1	47	2	1	1	2	1	2	1	1	2	2	2	2	2	2	2	2	2	2	2	2	2	2	1	2	1	1	2	1	1	2	2	1	1	1	1	2	2	2	2	2	1	2	1	1	1	1	2
407	2	53	2	2	2	2	2	1	2	2	2	2	2	2	2	2	2	2	2	2	1	1	2	2	1	2	1	1	2	2	2	2	1	2	2	2	1	2	1	2	2	2	1	2	1	1	1	1	2
408	1	29	2	2	2	1	1	2	1	2	2	2	2	2	2	2	2	2	2	2	2	1	2	2	2	2	2	2	2	2	1	2	1	2	2	1	1	2	1	1	1	2	1	1	1	1	1	1	1
409	1	34	2	2	2	2	2	2	1	1	2	2	2	2	2	2	2	2	2	1	2	2	2	2	2	2	2	2	2	2	1	2	1	2	2	2	2	2	2	2	2	2	1	1	1	1	1	1	1
410	1	31	2	2	2	2	2	2	1	1	2	2	2	2	2	2	2	2	2	2	2	1	2	2	1	2	2	2	2	2	2	2	2	1	1	2	2	2	2	2	2	2	2	2	1	1	1	1	2
411	1	44	2	1	1	2	1	2	1	1	2	2	2	2	1	2	2	2	2	2	1	1	2	2	1	2	2	1	1	1	2	2	1	1	1	1	1	1	1	1	1	2	1	1	1	1	1	1	1
412	1	35	1	1	2	2	2	2	2	2	2	2	2	2	2	2	2	2	2	2	2	2	2	2	1	2	2	2	2	2	1	2	2	1	2	1	1	2	2	2	2	2	1	2	2	1	1	1	2
413	1	52	2	1	1	1	1	2	1	1	2	2	2	1	2	2	2	2	2	2	2	2	2	2	1	1	1	2	1	1	2	2	1	1	1	2	1	2	1	1	2	2	1	1	1	1	1	1	2
414	1	48	2	2	2	1	1	2	1	1	2	2	2	2	2	2	2	2	2	2	2	2	2	2	1	2	1	1	1	1	2	2	1	1	2	1	1	2	2	1	1	2	1	1	1	2	2	1	2
415	1	35	2	2	2	2	2	2	2	2	2	2	2	2	2	2	2	2	2	2	1	2	2	2	1	2	2	2	2	1	1	2	1	1	1	1	1	1	1	1	1	2	1	1	1	1	1	1	1
416	1	43	2	1	1	1	1	2	1	1	1	2	2	2	1	2	2	2	2	2	2	1	2	2	1	1	1	1	1	1	1	2	1	1	2	1	2	1	1	1	2	2	1	1	1	1	1	1	1
417	2	40	2	1	2	2	1	1	1	1	1	2	2	2	2	2	2	2	1	2	1	1	2	2	1	2	1	1	1	1	1	2	1	1	1	1	1	2	1	1	1	2	1	1	1	1	1	1	1
418	1	34	2	2	2	2	2	2	2	2	2	2	2	2	2	2	2	2	2	1	2	1	2	2	2	2	2	1	1	1	2	2	1	1	1	2	2	2	2	2	2	2	1	1	1	1	1	1	1
419	2	33	2	1	2	2	1	2	2	1	2	2	2	2	2	2	2	2	2	2	1	1	2	2	1	2	1	1	2	2	1	2	1	1	2	2	2	2	2	2	2	2	1	1	1	1	1	1	1
420	1	46	2	1	2	2	1	2	1	1	2	2	2	2	2	2	2	2	2	2	2	2	2	2	1	2	1	1	2	2	2	2	1	2	2	2	2	2	2	1	2	2	1	1	2	1	1	1	2
421	2	54	1	1	2	2	1	2	1	1	1	2	2	2	2	2	2	2	2	2	1	2	2	2	1	2	2	1	2	2	2	2	2	1	2	2	1	2	2	1	1	2	1	2	1	1	2	1	1
422	1	41	3	1	1	2	1	2	1	1	2	2	2	2	2	2	2	2	2	1	1	1	2	2	1	2	2	2	1	1	1	2	1	1	1	1	1	2	1	1	1	2	1	1	1	1	1	1	2
423	1	62	2	2	2	2	1	1	2	2	2	1	2	1	2	2	2	2	2	2	1	1	2	2	2	1	1	2	2	2	1	2	1	2	2	1	1	2	1	1	2	2	1	1	1	1	1	1	1
424	2	62	2	1	1	1	1	1	1	1	1	1	2	2	2	2	2	2	2	1	1	1	2	2	1	2	1	1	2	1	1	2	1	1	1	1	1	1	1	1	1	2	1	1	1	1	1	1	1
425	1	38	2	2	1	2	2	2	1	1	2	2	2	2	2	2	2	2	2	2	2	1	2	2	1	2	2	1	2	1	2	2	2	2	2	1	1	2	2	2	2	2	1	2	1	2	2	2	2
426	2	35	2	1	2	2	2	2	1	1	2	2	2	2	2	2	2	2	1	1	1	1	2	2	1	2	1	2	2	2	2	2	1	1	2	2	2	2	1	1	1	2	1	1	1	1	1	1	1
427	1	40	2	2	1	2	2	2	1	1	2	1	2	2	2	2	2	2	2	2	1	1	2	1	1	1	2	2	2	2	1	2	1	2	2	2	1	2	2	2	2	2	1	2	1	1	2	2	2
428	1	35	2	2	2	2	2	2	1	1	2	2	2	2	2	2	2	2	2	2	1	1	2	2	1	1	2	2	2	1	2	2	1	1	1	1	1	2	1	1	2	2	1	1	1	1	1	1	1
429	1	42	2	2	2	2	1	2	1	1	2	1	2	2	2	2	2	2	2	2	1	2	2	2	2	1	1	1	2	1	1	2	1	1	1	1	1	2	2	1	2	1	1	1	1	1	1	1	1
430	1	63	2	2	2	2	1	1	1	1	1	1	2	2	2	2	2	2	2	1	1	1	2	2	1	2	1	1	1	2	2	2	1	1	1	1	1	1	1	1	1	2	1	1	1	1	1	1	1
431	2	37	2	2	2	2	1	2	2	1	2	2	2	2	2	2	2	2	2	1	2	1	2	2	2	2	2	1	1	1	1	2	1	2	2	2	1	2	1	1	1	2	2	2	1	1	1	2	2
432	2	29	2	2	2	2	1	2	1	1	1	2	2	2	2	2	2	2	2	2	1	1	2	2	1	2	1	2	2	1	2	2	1	2	2	2	2	2	1	1	2	2	2	1	1	1	1	2	2
433	1	44	2	2	2	2	1	2	1	1	2	2	2	2	2	2	2	2	2	2	1	2	2	2	2	2	2	1	2	2	1	2	1	2	2	1	1	2	2	2	2	2	1	1	2	1	2	1	1
434	1	42	2	1	2	2	1	1	2	2	1	2	2	2	2	2	2	2	2	2	1	2	2	2	1	2	1	2	2	2	2	2	1	1	1	2	2	2	2	2	2	2	1	2	2	2	2	2	2
435	2	32	2	2	1	2	2	1	1	2	1	2	2	2	2	2	2	2	2	2	2	1	2	2	2	2	1	1	2	1	2	2	1	2	2	1	1	2	1	2	1	2	1	2	1	1	1	1	1
436	2	31	2	1	2	2	2	2	1	1	1	2	2	2	2	2	2	2	2	2	2	1	2	2	1	2	2	1	2	2	1	2	1	2	1	1	1	2	1	2	2	2	2	1	1	1	1	1	1
437	1	44	3	2	2	2	1	2	2	2	2	2	2	2	2	2	2	2	2	2	1	2	2	2	2	2	1	1	2	2	2	2	2	2	2	1	2	2	2	2	2	2	1	1	1	1	1	2	2
438	1	36	2	1	1	2	1	2	1	1	2	2	2	2	2	2	2	2	2	2	1	1	2	2	2	2	2	2	1	1	2	2	2	1	2	1	2	2	2	2	1	2	1	1	1	1	1	1	1
439	1	42	2	1	2	2	2	2	2	2	2	2	2	2	2	2	2	2	2	2	2	1	2	2	2	2	1	1	2	2	2	2	2	2	2	2	2	2	2	2	1	2	2	1	2	2	1	2	2
440	1	43	2	2	1	2	1	2	2	2	2	2	1	2	2	2	2	2	2	2	2	2	2	2	1	2	2	2	1	2	2	2	1	2	2	1	1	1	1	1	1	2	1	2	1	1	1	1	2
441	1	53	2	2	2	2	2	2	2	1	2	2	2	2	2	2	2	2	2	2	2	1	2	2	2	2	2	2	2	2	1	2	1	2	2	2	2	2	1	1	1	2	1	1	1	1	1	2	2
442	1	62	1	1	1	1	1	1	1	1	1	1	1	2	1	2	2	1	1	1	1	1	2	2	2	2	1	2	1	2	1	2	2	2	2	2	1	1	2	1	1	2	1	1	1	1	2	1	2
443	1	33	3	2	2	2	1	2	1	1	2	2	2	2	2	2	2	2	2	2	2	2	2	2	2	2	1	1	1	1	1	2	1	2	2	2	1	2	2	2	2	2	1	1	1	1	1	1	1
444	2	35	3	2	2	2	1	2	1	1	2	2	2	2	2	2	2	2	2	2	1	1	2	2	2	2	1	2	2	1	2	2	1	1	2	2	2	2	2	2	2	2	1	1	1	1	2	1	1
445	2	46	2	1	2	1	1	2	1	1	1	2	2	2	1	2	2	2	2	2	2	2	2	2	2	2	1	1	2	1	2	2	1	1	1	2	1	2	2	2	1	2	1	1	1	1	1	1	1
446	1	43	3	1	1	2	1	1	1	1	2	2	2	2	2	2	2	2	2	2	1	2	2	2	1	2	2	2	1	1	1	2	1	2	1	1	1	2	1	1	2	2	1	1	1	1	1	1	2
447	2	31	2	1	2	1	1	1	2	1	1	2	2	2	1	2	2	2	2	2	1	1	2	2	2	2	2	1	2	1	1	2	1	2	2	1	1	2	1	1	1	2	1	1	1	1	1	1	2
448	1	45	2	1	2	2	1	1	2	1	1	1	2	2	2	2	2	2	2	2	1	1	2	2	2	1	2	1	2	1	1	2	1	2	1	1	2	2	1	1	1	2	1	1	1	1	1	1	1
449	1	63	1	2	2	1	2	2	1	1	2	2	1	2	2	2	2	2	2	2	1	1	2	2	1	2	2	2	2	2	2	2	1	2	1	1	1	2	2	1	2	2	1	1	1	1	1	1	1
450	1	35	3	2	2	2	1	2	1	1	2	2	2	2	2	2	2	2	2	2	1	1	2	2	2	2	2	2	2	2	1	2	1	1	1	1	1	2	1	1	2	2	1	1	1	1	1	1	2
451	1	70	2	2	2	2	1	2	1	1	1	2	2	2	2	2	2	2	2	2	2	1	2	2	2	2	2	1	2	1	2	2	2	2	2	1	2	2	2	1	2	2	1	1	2	1	2	1	2
452	1	34	2	1	2	2	2	2	1	2	2	2	2	2	2	2	2	2	2	2	2	2	2	2	1	2	2	2	2	2	2	2	1	1	1	2	2	2	2	2	2	2	2	2	1	1	2	2	2
453	1	35	2	1	1	2	2	1	1	1	2	2	2	2	2	2	2	2	2	2	2	2	2	2	1	2	2	1	1	1	2	2	1	1	1	1	1	2	2	1	2	2	1	1	1	1	1	1	2
454	2	44	2	1	2	1	1	2	1	1	1	1	2	2	2	2	2	1	2	1	1	2	2	2	1	2	2	1	1	2	1	2	1	1	2	1	1	2	1	1	1	2	1	1	1	1	1	1	1
455	2	57	2	1	2	2	2	1	2	2	1	2	2	2	2	2	2	2	2	2	2	2	1	2	1	2	2	1	2	2	1	2	1	2	2	2	1	2	2	2	2	2	1	1	1	1	2	2	2
456	1	35	2	1	2	2	1	2	2	1	2	2	2	2	2	2	2	2	2	2	1	1	2	2	1	1	1	1	1	1	1	2	1	2	2	1	1	2	1	1	1	2	1	1	1	1	1	1	1
457	1	43	2	2	2	2	2	2	2	2	2	2	2	2	2	2	2	2	2	2	2	2	1	2	2	2	2	1	2	2	2	2	2	2	1	1	1	2	1	2	2	2	1	1	1	1	1	1	1
458	2	36	2	2	2	2	2	2	1	1	2	2	2	2	2	2	2	2	2	2	2	1	2	1	1	2	1	1	2	1	2	2	1	2	2	1	1	2	1	1	2	2	1	1	1	1	1	1	2
459	2	50	2	1	1	2	1	1	1	1	1	1	2	2	2	2	2	1	2	2	1	1	2	2	2	2	1	2	1	2	1	2	2	2	1	2	1	2	2	2	2	2	1	1	2	1	1	1	2
460	2	48	2	2	2	2	2	2	2	1	2	2	2	2	2	2	2	2	2	2	2	1	2	2	2	1	2	2	2	1	2	2	1	2	2	1	1	2	1	1	2	2	1	1	1	1	1	1	1
461	1	42	2	1	1	1	1	1	1	1	1	1	2	2	1	2	2	2	1	2	1	1	2	2	1	1	1	1	2	1	1	2	1	1	2	2	2	2	1	1	2	2	2	1	1	1	1	1	1
462	2	34	1	2	2	1	1	1	1	1	2	2	2	2	2	2	2	2	2	1	2	1	2	2	1	1	1	1	1	1	1	2	1	2	2	1	1	2	2	1	1	2	1	1	1	1	1	1	1
463	2	31	2	1	1	2	1	1	1	1	1	2	1	2	2	2	2	2	2	2	2	1	2	2	1	1	1	1	2	2	1	2	1	1	1	1	1	1	1	2	2	2	1	1	1	1	1	1	1
464	2	56	1	1	1	2	1	1	2	1	1	2	2	2	2	2	2	2	2	2	2	1	2	2	1	2	2	2	2	2	2	2	1	2	2	2	2	2	2	2	2	2	1	2	2	1	2	2	2
465	2	55	1	1	1	1	1	1	1	1	1	1	2	2	2	2	2	2	2	2	1	1	2	2	1	2	1	1	1	2	2	2	1	2	2	1	1	1	2	2	2	2	1	1	1	1	1	1	1
466	1	43	2	2	2	2	1	1	1	1	1	1	2	2	1	2	2	2	2	2	1	1	2	2	1	1	2	1	1	2	1	2	1	2	1	2	1	2	2	1	1	2	1	1	1	1	1	1	1
467	2	43	2	1	2	1	1	2	2	1	2	1	2	2	2	2	2	2	2	2	1	1	2	2	1	2	1	2	1	1	2	2	1	1	1	2	2	1	1	1	1	2	1	1	1	1	1	1	1
468	2	64	1	2	2	2	2	2	1	1	1	2	2	2	2	2	2	2	2	2	1	1	2	2	2	2	2	1	2	2	2	2	2	2	1	2	1	2	2	2	2	2	1	1	1	1	1	1	1
469	1	48	3	2	2	2	2	2	2	2	2	2	2	2	2	2	2	2	2	2	2	2	1	2	2	2	2	2	2	2	1	2	1	2	2	1	2	2	2	2	2	2	2	1	1	1	1	2	2
470	1	59	2	2	1	2	1	2	1	1	2	2	2	2	2	2	2	2	2	2	1	2	2	2	2	2	1	1	1	2	1	2	1	2	2	2	2	2	1	1	1	2	1	1	1	1	1	1	2
471	2	39	2	1	1	1	1	2	1	1	1	1	1	2	2	2	2	2	2	1	2	1	2	2	1	1	1	1	1	1	1	2	1	2	2	1	1	2	1	1	2	2	1	1	1	1	1	1	2
472	1	32	2	1	1	1	1	1	1	1	1	2	1	2	2	2	2	2	2	1	1	1	2	2	1	2	1	1	1	1	2	2	2	2	2	1	1	2	1	1	1	2	1	2	1	1	1	1	1
473	2	51	2	2	2	2	2	2	2	2	2	2	2	2	2	2	2	2	2	2	2	1	2	2	2	2	2	1	2	2	1	2	1	1	2	1	2	2	2	2	2	2	1	1	1	1	1	1	1
474	1	27	1	2	2	1	2	1	2	2	2	2	2	2	2	2	2	2	2	2	2	2	2	2	2	2	1	2	2	2	2	2	1	2	2	2	1	2	2	1	2	2	1	2	1	1	2	1	2
475	2	47	2	1	2	1	1	2	1	1	1	1	2	2	1	2	2	2	2	1	1	1	2	2	2	1	2	1	2	2	1	2	1	2	2	2	2	2	1	1	1	2	1	1	1	1	1	1	1
476	1	33	2	2	2	1	2	1	1	1	2	2	2	2	1	2	2	2	2	2	2	1	2	2	1	2	2	1	1	2	1	2	1	1	1	1	1	1	1	1	1	2	1	1	1	1	1	1	1
477	1	38	2	2	2	2	2	2	1	1	2	2	2	2	2	2	2	2	2	2	2	2	2	2	1	2	2	2	2	2	2	2	1	2	2	1	2	2	2	2	2	2	2	2	1	1	2	2	2
478	2	46	3	2	1	2	1	2	1	1	1	1	2	2	2	2	2	2	2	2	1	1	2	2	2	1	2	2	1	1	1	2	2	2	1	1	1	2	2	1	2	2	1	1	1	1	1	1	1
479	2	47	2	2	2	2	1	1	1	1	2	2	2	2	2	2	2	2	2	2	1	1	2	2	2	2	1	1	2	1	2	2	2	2	2	1	1	2	1	1	2	2	1	1	1	1	1	1	1
480	2	62	2	2	1	2	1	2	1	1	2	2	2	2	2	2	2	2	2	2	1	1	2	2	2	1	2	1	2	1	2	2	1	2	2	2	1	2	2	1	2	2	1	1	1	1	1	1	2
481	1	32	1	1	2	2	1	2	1	1	1	2	2	2	2	2	2	2	2	2	1	1	2	2	2	2	1	2	2	2	2	2	2	1	1	1	2	2	2	2	2	2	1	1	1	1	1	1	1
482	1	34	2	1	2	2	2	2	2	2	1	2	2	2	2	2	2	2	2	2	1	2	2	2	1	2	1	2	2	1	2	2	1	1	2	2	2	2	2	2	2	2	1	1	1	1	1	1	1
483	1	32	2	1	2	2	1	1	1	1	1	2	2	2	2	2	2	2	2	2	1	1	2	2	1	2	1	1	1	2	1	2	1	1	2	2	1	2	2	2	1	2	1	1	1	1	1	1	1
484	2	33	2	2	2	1	2	2	2	1	2	2	2	2	2	2	2	2	2	2	1	1	2	2	1	2	1	2	2	2	2	2	2	1	1	2	2	1	1	2	1	2	1	1	1	1	1	1	1
485	1	56	1	1	1	1	1	1	1	1	1	1	1	2	1	1	2	2	1	1	1	1	2	2	1	1	1	1	1	1	1	2	1	1	1	1	1	1	1	1	1	2	1	1	1	1	1	1	1
486	1	40	2	1	1	2	1	1	1	1	1	2	2	2	1	2	2	2	1	1	2	2	2	2	1	1	1	1	2	1	2	2	1	1	1	1	1	2	1	1	1	2	1	2	2	1	1	1	1
487	1	51	2	2	2	1	1	2	1	1	2	2	2	2	2	2	2	2	2	2	2	1	2	2	1	1	1	1	1	1	1	2	1	2	1	1	1	2	1	1	2	2	1	2	1	1	1	2	2
488	2	52	3	1	2	2	1	2	2	1	2	2	2	2	2	2	2	2	2	2	1	2	2	2	2	2	1	2	2	2	2	2	1	2	2	2	1	2	1	1	2	2	1	1	1	1	1	1	2
489	2	71	2	2	1	1	1	1	1	1	2	1	1	2	2	2	2	1	2	2	1	2	2	2	1	2	1	1	2	1	1	2	1	1	2	1	1	2	1	1	2	2	1	1	1	1	1	1	2
490	2	43	2	2	1	1	1	2	1	2	1	1	2	2	2	2	2	2	2	2	2	1	2	2	1	2	1	2	1	2	2	2	1	2	1	1	1	2	2	2	2	2	1	1	1	1	1	1	1
491	1	33	1	1	1	2	2	1	1	1	1	1	2	2	2	2	2	2	2	2	1	1	2	2	2	2	1	2	2	2	1	2	1	2	2	1	1	2	2	1	1	2	1	1	1	1	1	2	2
492	2	57	2	1	2	2	1	1	1	2	1	2	2	2	2	2	2	2	2	2	1	1	2	2	1	2	1	1	2	1	1	2	1	1	1	1	1	1	1	1	2	2	1	1	1	1	1	1	1
493	1	63	1	2	2	2	1	1	1	1	2	2	2	2	2	2	2	1	2	1	2	1	2	2	2	2	2	2	2	2	1	2	1	2	2	2	2	2	1	1	2	2	1	1	1	1	1	1	1
494	1	32	1	2	2	2	1	1	1	1	1	1	2	2	2	2	2	2	2	2	2	2	2	2	2	2	2	2	1	1	1	2	1	1	2	1	1	2	1	1	1	2	1	1	1	1	1	1	1
495	1	33	3	2	1	2	1	1	1	2	2	2	2	2	2	2	2	2	2	2	2	1	2	2	2	1	2	1	2	2	2	2	1	1	1	1	1	1	1	1	1	2	1	1	1	1	1	1	1
496	2	32	2	2	2	2	2	2	2	2	2	2	2	2	2	2	2	2	2	2	1	1	2	2	1	2	1	2	2	2	2	2	2	1	1	1	2	2	2	2	2	2	1	1	2	1	1	1	2
497	2	30	2	1	2	2	1	1	1	1	2	2	2	2	2	2	2	2	2	2	1	1	2	2	1	2	2	2	2	2	2	2	1	1	2	2	1	2	1	2	2	2	1	1	1	1	2	2	2
498	2	52	1	2	2	2	1	2	2	1	2	2	2	2	2	2	2	2	2	2	2	1	2	2	1	2	1	1	2	2	2	2	1	1	2	2	1	2	2	2	2	2	1	1	1	1	1	1	2
499	2	44	1	1	2	1	1	2	1	1	2	2	2	2	1	2	2	2	2	1	2	2	2	2	2	2	2	1	2	2	2	2	2	2	2	2	1	2	2	2	2	2	1	1	1	1	1	1	2
500	1	40	2	2	2	2	2	2	2	1	2	1	2	2	2	2	2	2	2	2	2	1	2	1	2	2	2	2	1	1	2	2	1	1	2	1	1	2	1	2	1	2	1	1	1	1	1	1	1
501	1	32	2	2	2	2	1	2	1	1	1	2	2	2	2	2	2	2	2	2	1	1	2	1	1	1	1	1	1	1	1	2	1	2	1	1	1	2	2	1	2	2	1	1	1	1	1	1	1
502	1	30	2	1	1	2	2	1	1	1	1	2	2	2	2	2	2	2	2	1	1	1	2	2	2	2	2	1	1	2	2	2	2	2	2	1	1	2	2	2	2	2	1	1	1	1	1	1	2
503	1	55	2	1	1	2	1	1	1	1	1	1	2	2	1	2	2	1	2	2	2	2	2	2	2	2	2	2	2	2	1	2	1	1	1	1	1	2	2	1	2	2	1	1	1	1	1	1	1
504	1	38	2	2	2	2	2	2	2	1	2	1	2	2	2	2	2	2	2	2	1	2	2	2	1	1	1	1	1	1	1	2	1	1	1	1	1	1	1	1	1	2	1	1	1	1	1	1	1
505	1	31	2	1	2	2	2	2	2	2	2	2	2	2	2	2	2	2	2	2	2	1	2	2	1	2	2	2	2	2	1	2	2	2	2	2	2	2	1	1	2	2	1	1	2	1	1	2	2
506	2	50	2	1	2	1	1	1	1	1	2	1	2	2	2	2	2	2	2	2	1	1	2	2	1	2	1	1	1	1	2	2	1	2	2	2	2	2	2	1	1	2	1	1	1	1	1	1	1
507	2	45	1	2	2	2	2	2	1	1	1	2	2	2	2	2	2	2	2	1	1	1	2	2	2	2	1	1	2	1	2	2	1	2	2	1	1	2	2	2	1	2	1	1	1	1	1	1	1
508	2	47	2	1	1	1	1	1	1	1	2	1	1	2	1	2	2	1	2	1	1	1	2	2	2	2	2	2	1	1	2	2	1	2	2	2	1	2	1	1	1	2	1	1	1	1	1	1	1
509	1	45	2	1	1	1	1	2	1	1	2	1	2	2	2	2	2	2	2	2	1	1	2	2	1	1	2	1	2	1	1	2	1	1	2	1	1	2	1	1	2	2	1	1	1	1	1	1	2
510	2	46	2	1	1	1	1	1	1	1	1	1	2	2	2	2	2	2	2	2	2	1	2	2	1	2	1	2	2	2	1	2	1	2	2	2	1	2	2	1	1	2	1	1	1	1	1	1	2
511	2	48	2	2	2	2	1	2	1	1	2	1	2	2	2	2	2	2	2	2	1	1	2	2	2	1	1	1	2	1	2	2	2	2	2	1	1	2	2	1	2	2	1	1	2	1	1	1	2
512	2	43	2	1	1	2	2	1	1	1	1	2	2	2	2	2	2	2	2	2	2	1	2	2	1	1	2	2	2	1	2	2	2	2	2	1	1	2	2	2	2	2	1	1	1	1	1	1	1
513	1	30	1	1	2	2	2	2	2	2	2	2	2	2	2	2	2	2	2	2	2	1	2	2	1	1	2	2	2	2	2	2	1	1	2	2	1	2	2	2	2	2	1	2	1	1	1	1	2
514	1	48	2	2	1	2	2	2	2	2	1	2	2	2	2	2	2	2	2	2	1	1	2	2	1	2	2	1	2	2	1	2	2	1	2	1	1	2	1	1	2	2	1	1	1	1	1	1	2
515	2	35	2	2	2	2	1	2	2	2	2	2	2	2	2	2	2	2	2	2	1	2	2	2	1	1	1	1	2	1	2	2	2	1	1	2	1	2	2	1	2	2	1	1	1	1	1	1	1
516	1	62	2	1	2	2	1	1	2	2	1	2	2	2	2	2	2	2	2	2	2	1	2	2	1	2	1	2	2	2	2	2	1	1	2	2	2	2	1	2	2	2	1	1	2	2	2	1	2
517	1	33	2	2	2	2	2	2	2	2	2	2	2	2	2	2	2	2	2	2	2	2	1	2	1	1	2	1	2	1	1	2	2	2	2	2	1	2	1	1	1	2	1	1	1	1	2	2	2
518	2	55	2	2	2	2	1	2	2	1	2	2	2	2	2	2	2	2	1	2	2	1	2	2	2	2	2	2	2	2	1	2	1	2	2	1	1	2	1	1	1	2	1	1	1	1	1	1	1
519	1	42	3	1	1	2	1	1	1	1	2	1	1	2	2	2	2	1	2	2	1	1	2	2	1	2	2	1	2	2	1	2	1	2	1	1	1	2	2	2	2	2	1	1	1	1	1	1	1
520	2	50	2	2	2	2	2	1	1	1	2	2	2	2	2	2	2	2	2	2	1	1	2	2	2	2	1	2	1	1	2	2	1	2	2	2	1	1	1	2	2	2	1	1	1	1	1	1	1
521	1	47	2	2	2	2	2	2	2	2	2	2	2	2	2	2	2	2	2	2	2	2	2	1	2	2	1	2	2	2	2	2	1	2	2	2	2	2	2	1	2	2	1	2	1	2	1	2	2
522	2	35	2	2	1	2	1	2	1	1	2	2	2	2	2	2	2	2	2	2	1	1	2	2	2	2	2	2	2	1	1	2	1	1	2	1	1	2	1	1	2	2	2	1	1	1	1	1	1
523	1	46	2	1	1	1	1	1	1	1	1	1	1	2	1	2	2	1	2	1	1	1	2	2	2	2	2	1	1	1	1	2	1	1	2	1	2	2	1	1	1	2	1	1	1	1	1	1	1
524	2	35	2	1	2	2	1	2	1	1	1	2	2	2	2	2	2	2	2	2	1	2	2	2	1	2	1	2	1	2	1	2	1	2	2	1	1	2	1	1	1	2	1	1	2	1	1	1	1
525	1	30	1	1	1	1	1	1	1	1	1	1	2	2	2	2	2	2	2	2	1	1	2	1	2	2	2	1	1	1	2	2	1	2	2	1	2	2	1	1	1	2	1	1	1	1	1	2	2
526	2	39	2	1	1	2	1	1	1	1	1	1	2	2	2	2	2	2	2	2	2	1	2	2	2	2	2	2	2	1	1	2	1	2	2	1	1	2	1	1	2	2	1	1	1	1	1	1	1
527	2	49	2	1	1	2	2	1	1	1	2	2	2	2	2	2	2	2	2	2	1	1	2	2	1	2	1	1	2	1	2	2	1	1	1	1	1	1	1	2	1	2	1	1	1	1	1	1	1
528	2	43	2	2	2	2	2	2	2	2	2	2	2	2	2	2	2	2	2	2	2	2	1	2	1	2	2	2	2	2	2	2	2	1	2	2	1	1	2	2	2	2	1	2	2	2	2	1	2
529	1	42	2	2	2	2	1	2	2	2	2	2	2	2	2	2	2	2	2	2	2	2	2	2	2	2	1	1	2	2	2	2	1	1	2	2	2	2	1	2	2	2	1	1	2	1	1	2	2
530	1	42	3	1	1	2	1	2	2	2	2	2	2	2	2	2	2	2	2	2	1	1	2	2	1	2	1	1	2	2	1	2	1	1	1	1	1	2	1	1	2	2	1	1	1	1	1	1	1
531	2	34	2	2	1	1	1	1	1	1	1	1	1	2	1	2	1	1	2	1	1	1	2	2	1	2	1	1	1	2	1	2	1	1	1	1	1	2	1	1	1	2	1	1	1	1	1	1	1
532	1	47	2	1	1	2	1	1	2	2	2	2	2	2	2	2	1	2	2	2	2	2	2	2	1	1	2	2	2	2	2	2	1	1	1	1	1	1	1	1	1	2	1	1	1	1	1	1	1
533	1	29	2	1	2	2	2	2	2	1	2	2	2	2	2	2	2	2	2	2	2	2	2	2	1	1	1	1	1	1	2	2	1	1	1	1	1	1	2	2	2	2	1	2	1	1	1	1	1
534	2	43	2	1	2	2	2	1	2	1	2	2	2	2	2	2	2	2	2	1	1	1	2	2	1	2	2	2	2	2	2	2	1	1	1	2	2	2	2	1	2	2	1	1	1	1	1	1	1
535	2	46	2	2	1	1	1	1	1	1	1	1	1	2	1	2	2	1	1	1	1	1	2	2	1	1	1	1	1	1	1	2	1	1	1	1	1	1	1	1	1	2	1	1	1	1	1	1	1
536	2	33	2	2	2	2	2	2	2	2	2	2	2	2	2	2	2	2	2	2	2	1	2	2	2	2	2	1	2	1	2	2	2	2	2	1	1	2	2	2	2	2	1	1	1	1	1	1	1
537	1	32	1	1	1	2	1	1	1	1	2	2	2	2	2	2	2	2	2	1	2	2	2	2	2	2	2	2	1	2	2	2	1	1	1	1	1	1	1	1	1	2	1	1	1	1	1	1	1
538	2	65	1	1	2	2	1	2	1	1	2	2	2	2	2	2	2	2	2	1	1	2	2	2	1	2	2	2	2	2	1	2	2	1	2	1	1	2	1	2	2	2	1	1	1	1	1	1	1
539	2	58	2	1	2	2	2	2	1	1	2	2	2	2	2	2	2	2	2	2	1	1	2	2	1	2	1	1	2	2	2	2	1	2	1	1	1	2	2	2	2	2	1	1	1	1	1	1	1
540	2	57	2	1	1	1	1	1	2	2	1	2	2	2	2	2	2	2	2	1	1	1	2	2	1	2	2	2	2	2	1	2	1	2	2	2	2	2	1	2	2	2	1	1	1	1	1	1	1
541	2	49	2	1	2	2	2	2	2	1	1	2	2	2	1	2	2	2	2	2	1	1	2	2	1	1	1	1	1	1	1	2	1	1	1	1	1	1	1	1	1	2	1	1	1	1	1	1	1
542	2	37	2	2	2	2	2	2	2	2	2	2	2	2	2	2	2	2	2	2	1	1	2	2	1	2	1	2	2	2	1	2	2	2	2	1	1	2	2	1	2	2	1	1	1	1	1	1	2
543	1	43	2	2	2	2	1	2	1	1	2	1	2	2	2	2	2	2	2	2	2	1	2	2	2	2	2	2	2	1	1	2	2	2	1	1	2	2	1	1	2	2	1	2	1	1	1	1	1
544	1	44	2	1	1	1	1	2	2	2	2	1	2	2	2	2	2	2	2	2	1	2	2	2	1	2	2	1	1	2	2	2	2	2	2	1	1	2	1	1	2	2	2	2	2	2	2	2	2
545	1	52	1	1	1	2	2	1	1	1	2	2	2	2	2	2	2	2	2	2	1	1	2	2	1	2	2	1	2	1	2	2	2	2	2	1	1	2	2	1	2	2	1	2	1	1	1	1	2
546	2	49	2	2	2	2	2	2	1	2	2	2	2	2	2	2	2	2	2	2	2	1	2	2	2	1	2	1	2	2	2	2	2	1	2	1	1	2	2	2	1	2	1	1	1	1	1	1	1
547	1	36	2	1	1	1	1	2	1	1	2	2	2	2	2	2	2	2	2	2	1	2	2	2	1	2	1	2	2	2	1	2	1	1	2	2	1	2	2	2	2	2	1	1	1	1	1	1	1
548	1	35	2	2	1	2	2	2	1	1	1	2	2	2	2	2	2	2	2	2	2	2	2	2	1	2	1	1	2	2	1	2	1	1	1	1	1	1	1	2	2	2	1	1	2	2	1	2	2
549	1	44	3	2	1	1	1	2	1	2	2	1	2	2	2	2	2	2	2	2	1	1	2	2	1	1	2	2	1	1	1	2	1	2	2	2	2	2	2	1	1	2	1	2	1	1	2	2	2
550	2	63	2	2	1	2	1	2	2	1	2	2	2	2	2	2	2	2	2	2	1	1	2	2	2	2	2	1	2	1	2	2	1	1	2	2	1	2	1	2	2	2	1	2	2	1	2	1	1
551	2	52	2	2	2	2	2	2	2	2	2	2	2	2	2	2	2	2	2	2	2	2	1	2	1	2	1	1	2	1	1	2	1	1	1	1	1	2	1	1	2	2	1	1	1	1	1	1	1
552	2	33	2	2	2	2	2	2	1	1	2	2	2	2	2	2	2	2	2	2	2	1	2	2	2	2	1	1	2	2	2	2	1	2	2	1	2	2	2	2	2	2	1	2	1	1	1	1	2
553	1	30	2	2	2	2	2	2	1	2	2	2	2	2	2	2	2	2	2	2	2	2	2	2	1	1	2	2	2	2	2	2	1	2	2	2	2	2	2	2	2	2	2	2	1	1	2	1	2
554	2	48	3	2	2	2	1	2	2	1	1	1	2	2	2	2	2	2	2	2	2	2	2	2	2	2	2	2	2	2	1	2	2	2	2	1	1	2	2	2	2	2	2	1	2	1	2	2	2
555	1	39	2	2	2	2	2	1	1	1	2	2	2	2	2	2	2	2	2	1	1	1	2	2	2	2	2	2	2	2	1	2	1	1	2	2	2	2	1	1	2	2	1	1	1	1	1	1	1
556	2	48	2	2	1	2	2	1	2	2	1	2	2	2	2	2	2	2	2	2	1	1	2	2	1	2	2	1	1	1	1	2	1	2	1	1	1	2	2	2	2	2	1	1	1	1	1	1	1
557	1	27	2	1	1	2	2	2	2	2	1	2	2	2	2	2	2	2	1	2	2	1	2	2	2	1	2	1	2	2	1	2	1	2	1	1	1	2	1	1	2	2	1	1	1	1	1	2	2
558	1	35	2	1	1	2	1	1	1	1	1	2	2	2	2	2	2	2	2	1	1	1	2	2	2	2	2	1	2	2	1	2	1	2	2	1	2	2	2	2	2	2	1	1	1	2	1	1	2
559	2	29	2	1	2	2	2	2	2	1	2	2	2	2	2	2	2	2	2	2	1	1	2	2	2	2	1	2	2	1	1	2	1	2	2	2	1	2	2	1	2	2	1	1	1	1	1	1	2
560	1	37	2	1	1	1	1	2	2	1	1	1	2	2	2	2	2	2	2	2	1	1	2	2	1	2	1	1	1	1	1	2	1	1	1	1	1	2	1	1	1	2	1	1	1	1	1	1	1
561	2	53	2	2	2	2	2	2	1	2	2	1	2	2	2	2	2	2	2	2	1	1	2	2	1	2	2	1	2	2	2	2	2	2	2	2	1	2	2	2	2	2	2	2	1	1	2	2	2
562	2	50	2	1	1	1	1	1	1	1	1	1	2	2	2	2	2	2	2	2	2	2	2	2	1	1	1	2	2	1	1	2	1	2	1	2	1	2	1	1	2	2	1	1	1	1	1	1	2
563	1	50	3	2	2	2	1	2	2	2	1	2	2	2	2	2	2	2	2	2	2	2	2	2	1	2	2	1	2	2	1	2	2	2	2	1	2	2	2	2	2	2	1	1	1	1	1	1	1
564	1	48	2	1	2	2	2	2	1	1	1	2	2	2	2	2	2	2	2	2	2	2	2	2	1	2	1	1	2	1	2	2	1	2	2	1	2	2	2	2	2	2	1	1	1	1	1	1	1
565	1	35	2	2	2	2	1	2	1	1	1	1	2	2	2	2	2	2	2	2	1	1	2	2	1	2	1	2	1	2	1	2	1	1	2	2	2	2	2	1	1	2	1	1	1	1	1	1	1
566	2	52	2	2	1	1	1	1	1	1	1	2	2	2	2	2	2	2	2	2	1	1	2	2	1	2	1	1	2	2	1	2	1	2	2	2	1	2	1	1	1	2	1	2	1	1	1	1	2
567	2	34	2	2	2	2	1	1	1	1	1	2	2	2	2	2	2	2	2	2	2	2	2	2	1	2	1	2	2	2	2	2	1	2	2	2	2	2	2	2	2	2	1	1	1	1	1	1	1
568	2	71	1	1	1	2	1	1	1	1	1	1	2	2	2	2	2	2	2	2	1	2	2	2	1	2	2	2	2	2	1	2	1	1	2	2	1	2	2	2	2	2	1	1	2	1	2	1	2
569	2	36	1	2	2	2	2	2	1	1	2	2	2	2	2	2	2	2	1	1	2	1	2	2	1	2	1	2	2	1	1	2	1	2	2	1	1	2	2	2	2	2	1	1	1	1	1	2	2
570	2	44	2	1	1	1	1	1	1	1	1	1	2	2	2	2	2	2	2	2	1	2	2	2	1	2	2	2	1	1	2	2	1	2	2	2	1	2	1	2	2	2	1	1	1	1	1	1	1
571	1	43	2	2	2	2	1	2	2	1	2	2	2	2	2	2	2	2	2	2	1	1	2	2	2	2	2	2	2	2	1	2	2	2	2	1	2	2	2	2	2	2	1	1	1	1	1	1	2
572	1	52	2	1	1	1	1	1	1	1	1	2	2	2	2	2	2	1	2	2	1	2	2	2	1	1	1	1	1	1	1	2	1	1	1	1	1	2	1	1	2	2	1	1	1	1	1	1	2
573	2	52	2	2	2	2	1	2	2	2	1	2	1	2	2	2	2	1	2	2	1	2	2	2	2	2	1	2	2	2	2	2	1	2	2	2	2	2	1	2	2	2	1	2	1	1	1	1	2
574	1	49	2	1	1	1	1	2	1	1	1	1	2	2	2	2	2	2	2	2	2	2	2	2	1	1	1	2	2	1	1	2	1	1	1	2	2	2	2	2	2	2	1	2	2	2	2	2	2
575	1	42	2	2	2	1	2	2	2	1	1	2	2	2	2	2	1	2	2	2	2	1	2	2	1	2	1	2	2	1	2	2	1	2	2	2	2	2	1	1	2	2	1	1	1	1	1	2	2
576	1	52	2	1	2	2	2	2	2	1	2	2	2	2	2	2	2	2	2	2	2	2	2	2	1	1	1	1	2	2	1	2	1	2	2	2	1	2	2	1	2	2	1	1	1	1	1	1	2
577	1	32	2	2	2	2	2	1	2	2	2	2	2	2	2	2	2	2	2	2	1	1	2	2	1	2	1	2	1	1	2	2	1	2	1	2	2	2	2	2	2	2	1	2	1	2	1	2	2
578	2	36	2	2	2	2	2	2	2	2	2	2	2	2	2	2	2	2	2	2	2	2	1	2	1	2	1	1	1	2	2	2	2	1	1	1	1	1	2	2	1	2	1	1	1	1	1	1	2
579	1	40	2	1	1	1	1	2	1	1	2	2	2	2	2	2	2	2	2	2	1	1	2	2	1	1	1	1	1	2	2	2	1	2	2	2	1	1	1	1	2	2	2	2	1	1	2	2	2
580	2	33	2	2	2	2	2	2	2	2	2	2	2	2	2	2	2	2	2	2	2	1	2	2	1	2	2	2	2	1	1	2	1	2	2	1	2	2	2	2	1	2	1	1	2	1	2	2	2
581	1	45	2	2	2	2	2	1	2	2	2	2	2	2	2	2	2	2	2	2	1	1	2	2	2	2	2	1	2	2	2	2	2	2	1	2	1	2	1	2	2	2	1	1	2	1	1	1	1
582	2	73	2	1	1	1	1	1	1	1	1	1	2	2	1	2	2	1	2	1	1	1	2	2	2	2	1	1	1	1	1	2	1	2	2	2	1	1	1	1	1	2	1	1	1	1	1	1	1
583	2	45	1	1	2	2	1	2	1	1	2	2	2	2	2	2	2	2	2	2	1	1	2	2	1	2	2	1	1	1	2	2	1	2	1	1	1	2	1	1	1	2	1	1	1	1	1	1	1
584	1	55	1	1	1	1	1	1	1	1	1	1	2	2	2	2	2	2	2	2	2	2	2	2	1	2	2	2	2	2	2	2	1	1	2	2	1	2	2	2	2	2	2	2	1	1	1	1	2
585	1	44	2	2	2	2	2	2	2	1	1	2	2	2	2	2	2	2	2	2	1	1	2	2	1	1	1	1	2	1	1	2	1	1	1	1	1	2	1	1	2	2	1	1	1	1	1	1	1
586	2	38	2	2	1	2	1	1	1	1	1	2	1	2	2	2	2	2	2	1	1	1	2	2	2	2	2	1	2	2	1	2	2	2	2	1	1	1	1	2	1	2	1	1	1	1	1	1	1
587	1	41	2	2	2	2	1	2	1	1	2	2	2	2	2	2	2	2	2	2	2	1	2	2	1	1	1	1	2	1	1	2	1	1	2	1	2	2	1	1	2	2	1	2	1	2	1	2	2
588	1	34	2	1	1	1	1	1	2	2	1	2	1	2	2	2	2	2	2	1	1	2	2	2	1	2	1	2	1	1	1	2	2	2	2	2	2	2	2	2	1	1	1	1	1	2	2	2	2
589	1	31	2	1	2	2	1	2	1	1	2	2	2	2	2	2	2	2	2	2	2	2	2	2	1	2	2	2	2	2	2	1	1	1	1	2	2	2	2	1	2	2	1	1	1	1	1	1	1
590	1	42	1	1	2	2	2	2	1	1	2	2	2	2	2	2	2	2	1	2	1	1	2	2	2	2	1	2	1	2	2	2	2	1	2	2	2	2	1	2	1	2	1	1	1	1	1	1	1
591	2	29	2	1	1	2	2	2	2	2	1	2	1	2	2	2	2	2	1	1	1	1	2	2	1	2	2	1	2	2	2	2	1	1	2	2	1	2	1	2	1	2	1	1	1	1	1	1	2
592	2	44	2	1	2	1	1	2	1	1	2	2	2	2	2	2	2	2	2	2	1	1	2	2	2	2	1	2	2	1	1	1	1	1	2	1	2	2	1	2	2	2	1	1	1	1	1	1	1
593	2	33	2	1	1	2	1	2	1	1	1	1	2	2	2	2	2	2	2	2	1	2	2	2	2	1	1	1	1	1	1	2	1	2	2	1	1	2	1	1	1	2	1	1	1	1	1	1	1
594	2	66	2	1	2	1	1	2	2	2	2	2	2	2	2	2	2	2	2	1	2	2	2	2	1	2	1	2	2	2	2	2	1	2	2	1	1	2	2	1	1	2	1	1	1	1	1	1	1
595	1	32	2	1	1	1	1	1	1	2	1	1	2	2	2	2	2	2	2	2	2	1	2	2	1	2	1	2	2	2	2	2	1	1	2	2	2	2	1	2	2	2	1	1	1	1	1	1	2
596	1	32	2	2	2	2	2	2	2	2	2	2	2	2	2	2	2	2	2	2	1	1	2	2	1	2	1	2	2	1	1	2	1	1	2	2	1	2	1	1	2	2	2	2	2	2	1	1	2
597	2	29	2	2	2	2	2	2	2	2	2	2	2	2	2	2	2	2	2	2	2	1	2	1	1	2	2	1	2	2	2	2	2	2	2	1	2	2	1	2	2	2	2	2	2	1	2	2	2
598	1	36	2	2	1	2	1	2	1	2	1	1	2	2	2	2	2	2	2	2	2	2	2	2	1	2	2	1	2	1	2	2	1	2	2	1	2	2	2	2	2	2	1	1	1	1	2	1	2
599	2	65	2	1	2	2	1	2	2	1	2	2	2	2	2	2	2	2	2	2	1	2	2	2	1	2	2	2	2	2	1	2	2	2	2	2	1	2	1	2	2	2	1	1	1	1	2	1	2
600	1	36	3	1	1	1	1	1	2	2	1	2	2	2	2	2	2	2	2	1	2	1	2	2	1	1	1	1	2	2	1	2	1	2	2	2	1	2	1	1	2	2	1	1	2	2	2	1	2
601	2	54	2	1	1	1	1	1	2	1	1	1	2	2	2	2	2	2	2	1	1	1	2	2	2	2	1	1	1	1	2	2	1	2	1	1	1	2	1	1	2	2	1	1	1	1	1	1	1
602	2	43	2	2	2	2	2	2	2	2	2	2	2	2	2	2	2	2	2	2	2	1	2	2	2	1	2	2	2	1	2	1	1	1	1	1	1	1	1	1	1	2	1	1	1	1	1	1	1
603	2	64	2	2	2	2	2	1	1	2	2	2	2	2	2	2	2	2	2	2	1	1	2	2	1	1	2	1	2	2	1	2	1	2	1	2	1	2	2	2	2	2	1	2	2	1	2	1	2
604	2	27	3	2	2	1	1	2	1	2	1	2	2	2	2	2	2	2	2	1	1	2	2	2	2	2	2	2	1	2	1	2	2	1	2	2	2	2	1	2	2	2	1	1	1	1	1	1	1
605	1	61	2	1	1	2	1	1	1	1	1	2	2	2	2	2	2	2	2	2	1	1	2	2	1	1	1	1	2	1	2	2	1	1	2	1	1	2	1	1	2	2	1	1	1	1	1	1	1
606	1	40	2	1	2	2	2	2	1	1	2	2	2	2	2	2	2	2	2	2	1	1	2	2	1	2	1	2	2	2	2	2	1	2	2	2	2	2	2	1	2	2	1	2	1	1	1	1	2
607	2	56	2	2	2	2	2	1	1	1	1	1	2	2	2	2	2	2	2	2	1	1	2	2	1	2	1	2	2	1	2	2	1	1	1	1	1	1	1	1	2	2	1	1	1	1	1	1	1
608	1	37	2	2	2	2	2	2	1	2	2	2	2	2	2	2	2	2	2	2	1	2	2	2	1	2	2	1	2	2	1	2	1	2	2	2	2	2	1	2	2	2	1	1	1	2	2	2	2
609	1	31	1	1	1	1	1	2	2	2	1	2	2	2	2	2	2	2	2	2	1	1	2	2	1	2	1	2	2	2	2	2	1	2	1	1	2	2	1	2	2	2	1	1	1	1	1	1	1
610	1	41	3	2	2	2	1	1	2	2	2	2	2	2	2	2	2	2	2	1	2	1	2	2	1	2	2	2	2	2	2	2	2	2	1	2	2	2	2	2	1	2	1	2	1	2	2	2	2
611	1	30	2	2	1	1	2	1	2	2	2	2	2	2	2	2	2	2	2	2	2	2	2	2	1	2	1	2	2	2	2	2	1	1	1	2	2	2	2	2	2	2	2	1	1	2	2	2	2
612	2	31	2	1	2	1	1	2	1	1	1	2	2	2	1	2	2	2	2	1	1	1	2	2	1	2	1	1	1	1	1	2	1	2	1	1	1	1	1	1	1	2	1	1	1	1	1	1	1
613	1	30	2	1	2	2	2	2	2	2	2	2	2	2	2	2	2	2	2	2	2	1	2	2	1	2	1	1	2	2	1	2	1	1	1	1	1	1	1	1	1	2	1	1	1	1	1	1	2
614	2	60	2	2	2	2	1	1	1	1	1	2	2	2	2	2	2	2	2	2	2	2	2	2	1	2	1	1	2	2	1	2	1	2	2	1	1	2	2	2	2	2	1	1	1	1	1	1	1
615	1	34	2	1	2	2	1	2	1	1	2	2	2	2	2	2	2	2	2	2	1	1	2	2	2	2	1	1	2	2	1	2	2	2	2	1	1	2	2	2	2	2	1	1	2	1	1	1	1
616	1	31	2	1	2	1	1	1	1	1	2	1	2	2	2	2	2	2	2	2	1	1	2	2	2	2	1	2	1	2	1	2	2	1	2	2	2	1	2	2	2	2	1	1	1	1	2	2	2
617	1	38	2	1	1	2	1	2	1	1	2	2	2	2	2	2	2	2	2	2	2	2	2	2	1	2	2	1	1	1	2	2	1	2	1	1	1	2	2	1	2	2	2	1	1	1	1	1	1
618	1	34	1	1	2	2	1	2	2	1	1	1	2	2	2	2	2	2	2	2	1	1	2	2	2	2	1	2	2	1	2	2	2	2	1	1	1	2	2	2	2	2	1	1	1	1	1	1	1
619	2	65	2	2	2	2	1	2	2	1	2	2	2	2	2	2	2	2	2	2	2	1	2	2	2	2	1	1	1	2	1	2	2	2	2	1	1	2	1	1	1	2	1	1	1	1	1	1	1
620	1	33	2	2	1	2	2	1	2	2	1	2	2	2	2	2	2	2	2	1	1	1	2	2	2	2	2	2	2	1	1	2	1	2	2	1	1	2	1	1	1	2	1	1	1	1	1	1	1
621	1	39	2	1	1	2	2	1	2	2	1	2	2	2	2	2	2	2	2	2	1	2	2	2	1	2	2	2	2	2	2	2	2	1	2	2	2	2	1	2	2	2	1	1	1	1	1	1	2
622	1	37	3	1	1	1	1	1	1	1	1	2	2	2	2	2	2	2	2	2	2	1	2	2	1	2	2	2	2	1	2	2	1	1	1	1	1	1	1	1	1	2	1	1	1	1	1	1	1
623	1	39	2	2	2	2	2	2	2	2	2	2	2	2	2	2	2	2	2	2	2	2	1	2	1	2	2	2	2	1	1	2	1	2	2	2	2	2	2	2	2	2	1	2	2	1	1	2	2
624	1	36	2	2	2	2	2	2	1	2	1	2	2	2	2	2	2	2	2	2	1	1	2	2	2	2	2	2	2	1	2	2	2	2	2	2	2	2	2	2	1	2	1	1	1	1	1	1	1
625	2	57	2	2	2	2	2	2	1	1	2	2	2	2	2	2	2	2	2	2	2	1	2	2	1	2	1	2	2	2	1	2	1	2	2	2	2	2	1	2	2	2	1	1	1	1	1	1	2
626	2	54	1	2	2	2	2	1	2	2	2	2	2	2	2	2	2	2	2	2	1	1	2	2	1	2	2	1	2	2	2	2	1	2	2	1	1	2	2	1	2	2	1	1	1	1	1	2	1
627	2	48	2	1	2	1	1	2	1	1	2	2	2	2	2	2	2	2	2	2	1	1	2	2	1	2	2	2	1	1	2	2	2	2	2	1	1	2	2	2	1	2	1	1	1	1	2	1	1
628	1	49	1	2	2	2	1	1	2	2	2	2	2	2	2	2	2	2	2	2	2	1	2	2	1	2	2	2	2	2	2	2	1	2	2	1	2	2	2	2	2	2	1	1	2	1	1	1	2
629	2	61	2	2	2	2	1	2	2	1	2	2	2	2	2	2	2	2	2	2	1	1	2	2	1	1	2	1	1	2	2	2	1	2	2	1	1	2	1	1	2	2	1	2	2	1	1	1	2
630	2	33	3	1	2	1	2	2	2	1	1	2	2	2	2	2	2	2	2	2	1	2	2	1	2	2	1	2	2	1	2	2	1	1	2	2	2	2	2	2	1	2	1	1	1	1	1	1	1
631	2	54	1	1	2	2	1	1	1	1	1	2	2	2	2	2	2	2	2	2	1	1	2	2	2	2	2	1	2	1	2	2	1	1	2	1	1	2	2	2	2	2	1	1	1	1	1	1	1
632	2	61	2	2	2	2	1	2	1	1	2	1	2	2	2	2	2	2	2	2	2	1	2	2	2	2	2	1	2	2	1	2	2	1	2	1	1	1	1	1	2	2	1	1	1	1	1	1	1
633	2	50	2	2	2	2	2	2	1	2	2	2	2	2	2	2	2	2	2	2	2	1	2	2	1	2	1	1	1	1	1	2	2	1	1	1	1	2	1	2	2	2	2	2	1	1	1	1	2
634	2	54	2	1	1	2	1	1	1	1	1	2	2	2	2	2	2	2	2	2	2	2	2	2	1	2	1	1	1	1	1	2	1	1	2	1	1	2	2	2	2	2	2	2	1	2	1	1	2
635	2	33	2	2	2	2	1	1	1	1	1	2	2	2	2	2	2	2	2	2	2	1	2	2	1	1	1	1	1	1	1	2	1	1	1	1	1	2	2	2	1	2	1	1	1	1	1	1	1
636	1	67	2	2	2	2	2	1	2	1	2	2	2	2	2	2	2	2	2	2	1	1	2	2	2	2	2	1	2	1	1	2	1	1	2	1	1	2	1	1	2	2	1	1	1	1	1	1	2
637	1	63	1	1	1	1	2	2	2	2	1	2	2	1	2	2	2	2	2	2	2	1	2	2	2	2	2	1	2	2	1	2	1	2	2	2	2	2	1	2	2	2	1	1	1	1	1	1	2
638	1	30	2	1	2	2	1	2	1	1	2	2	2	2	2	2	2	2	2	2	2	2	2	2	2	2	1	2	2	2	2	2	2	2	2	2	2	2	1	1	2	2	1	1	1	1	1	1	1
639	2	31	2	1	1	1	1	1	1	1	1	1	1	2	2	2	2	2	1	1	1	1	2	2	1	1	1	1	1	1	1	2	1	1	1	1	1	1	1	1	1	2	1	1	1	1	1	1	1
640	1	38	1	2	2	2	2	2	2	2	1	2	2	2	2	2	2	2	2	2	2	2	2	2	2	2	2	1	2	2	2	2	2	2	2	1	2	2	2	2	2	2	1	1	1	1	1	1	1
641	2	47	2	2	2	2	2	1	2	1	2	2	2	2	2	2	2	2	2	2	2	2	2	2	2	2	2	1	2	2	1	2	2	2	2	1	2	2	2	1	2	2	1	2	2	1	1	2	2
642	1	33	3	2	2	2	2	2	1	2	2	2	2	2	2	2	2	2	2	2	2	1	2	2	1	1	2	2	2	1	2	2	1	2	2	1	1	2	2	2	2	2	1	1	1	1	1	1	1
643	1	50	2	1	2	1	1	1	2	1	2	1	1	2	1	2	2	2	2	2	1	2	2	2	1	2	2	1	2	2	1	2	2	2	2	1	1	2	1	1	2	2	1	1	1	1	1	1	2
644	1	69	1	1	1	2	1	1	1	1	1	1	2	2	1	2	2	1	2	2	1	1	2	2	2	2	1	2	2	2	2	2	2	2	2	2	1	1	2	1	2	2	1	1	1	1	1	1	1
645	2	52	1	2	2	2	2	2	1	1	2	2	2	2	2	2	2	2	2	2	1	1	2	2	2	2	1	1	2	2	1	2	1	2	2	2	1	2	1	1	1	2	1	2	1	2	1	1	1
646	1	50	2	1	1	1	1	1	1	1	1	1	1	2	2	2	2	2	1	1	1	1	2	2	2	2	1	2	1	2	1	2	1	1	1	2	1	2	2	1	2	2	1	1	1	1	2	1	2
647	2	48	2	1	1	2	1	1	1	1	1	1	2	2	2	2	2	1	2	2	1	2	2	2	2	1	2	1	2	2	2	2	1	1	2	2	2	2	1	2	2	2	1	1	1	1	1	1	1
648	2	49	1	1	2	2	2	2	1	1	2	2	2	2	2	2	2	2	2	2	1	1	2	2	1	2	2	2	1	1	2	2	1	1	2	2	2	2	1	1	1	2	1	1	1	1	1	1	1
649	2	45	2	2	2	2	1	1	2	2	1	1	2	2	2	2	2	2	2	2	1	1	2	2	2	2	2	2	1	2	2	2	1	2	2	1	1	1	1	1	2	2	1	1	1	1	1	1	1
650	2	51	3	1	1	1	1	2	2	2	2	1	2	2	1	2	2	2	2	2	2	1	2	2	1	1	1	1	2	2	1	2	1	2	2	1	1	2	2	2	2	2	1	1	1	1	1	1	1
651	2	46	2	2	1	1	1	1	1	1	1	2	2	2	2	2	2	2	2	2	2	2	2	2	1	2	1	1	1	1	1	2	1	1	2	2	2	2	1	1	1	2	1	1	1	1	1	1	1
652	2	37	2	2	2	2	2	2	1	1	2	2	2	2	2	2	2	2	2	2	2	1	2	2	1	2	2	2	2	1	2	2	2	2	2	1	1	2	2	2	2	2	1	1	1	1	1	1	1
653	1	32	2	2	2	2	1	2	2	2	2	2	2	2	2	2	2	2	2	2	2	1	2	2	1	2	1	2	2	1	2	2	1	1	1	1	1	1	1	1	1	2	1	1	1	1	1	1	1
654	1	44	2	1	1	2	1	2	2	1	1	2	1	2	2	1	2	2	1	1	2	1	2	2	2	2	1	1	1	1	2	2	1	1	1	1	1	2	1	1	1	2	1	1	1	1	1	1	1
655	1	56	2	1	2	2	2	1	2	2	1	2	2	2	2	2	2	2	2	2	1	2	2	2	2	2	2	1	2	2	2	2	2	2	2	1	1	2	2	2	2	2	1	1	1	1	1	1	2
656	1	35	2	2	2	2	1	2	2	1	2	2	2	2	2	2	2	1	2	1	1	1	2	2	2	2	2	2	2	2	1	2	1	2	1	1	2	2	1	1	1	2	1	1	1	1	1	1	1
657	2	47	3	2	2	2	1	2	1	2	2	2	2	2	2	2	2	2	2	1	1	2	2	2	1	1	1	1	2	2	2	2	1	2	2	2	1	2	2	1	1	2	1	1	2	2	2	1	1
658	2	26	2	2	1	2	2	1	1	1	2	2	2	2	2	2	2	2	2	2	1	1	2	2	1	1	1	1	1	2	1	2	1	2	2	1	1	2	1	1	2	2	1	1	1	1	2	1	2
659	1	54	2	1	1	1	1	1	1	1	1	2	2	2	2	2	2	2	2	1	1	1	2	2	1	2	1	1	1	1	2	2	1	2	2	1	1	2	2	1	1	2	1	1	1	1	1	1	2
660	2	31	2	1	1	1	2	2	1	1	1	2	1	2	2	2	2	2	2	1	2	1	2	2	2	1	2	1	2	1	1	2	1	1	2	2	2	2	1	1	1	2	1	1	1	1	2	1	2
661	2	30	2	2	1	2	2	2	2	2	1	2	2	2	2	2	2	2	2	2	2	2	2	2	1	2	2	2	2	2	1	2	1	1	2	1	2	2	2	1	2	2	1	1	1	1	1	1	1
662	1	61	2	2	2	2	2	1	2	2	1	1	2	2	2	2	2	2	2	2	1	1	2	2	2	1	2	2	1	1	2	2	1	2	1	1	1	2	1	1	1	2	1	1	1	1	1	1	1
663	1	47	2	1	1	1	1	1	1	1	1	1	1	2	1	2	2	1	1	1	1	1	2	2	1	1	1	1	1	1	1	2	1	1	1	1	1	2	1	1	1	2	1	1	1	1	1	1	1
664	1	46	2	1	1	2	2	2	2	2	2	2	2	2	2	2	2	2	2	2	2	2	2	2	2	2	1	1	2	2	2	2	1	1	1	1	1	2	2	2	2	2	1	1	1	1	1	1	1
665	2	49	2	1	1	2	1	2	1	1	1	1	2	2	2	2	2	2	2	2	2	1	2	2	1	2	2	2	2	2	1	2	1	2	2	2	2	2	2	2	2	2	1	1	1	1	1	1	2
666	1	39	3	2	2	2	2	2	1	1	2	2	2	2	2	2	2	2	2	2	2	1	2	2	1	2	2	2	2	2	1	2	1	1	2	1	1	2	1	1	2	2	1	2	2	1	2	2	2
667	2	34	2	1	2	2	1	1	1	1	1	1	2	2	2	2	2	2	2	2	1	1	2	2	1	2	2	1	2	1	1	2	1	1	2	1	1	1	1	1	2	2	1	1	1	1	1	1	2
668	1	31	3	2	2	2	1	2	1	1	2	2	2	2	2	2	2	2	2	2	2	2	2	2	1	2	1	2	2	2	2	2	1	2	2	1	1	2	2	2	2	2	1	1	1	1	1	1	2
669	1	33	2	1	1	2	1	2	1	1	2	1	2	2	2	2	2	2	2	2	2	1	2	2	2	2	1	1	2	2	2	2	1	1	1	2	1	2	2	2	2	2	1	1	1	1	1	1	1
670	2	36	3	2	2	2	1	1	1	1	1	2	2	2	2	2	2	2	2	2	2	2	2	2	1	1	1	1	1	1	1	2	1	1	2	2	1	1	1	1	2	2	1	1	1	1	1	1	1
671	2	49	3	2	2	2	1	2	2	1	2	2	2	2	2	2	2	2	2	2	2	1	2	2	2	2	2	2	2	1	2	2	1	2	2	2	1	2	1	2	2	2	1	1	1	1	1	1	1
672	2	52	1	2	2	2	2	1	1	1	2	2	2	2	2	2	2	2	2	2	2	1	2	2	2	2	2	2	2	1	2	2	1	2	2	2	2	2	2	2	2	2	1	2	2	2	2	1	2
673	1	35	2	2	2	2	2	2	2	2	1	1	2	2	2	2	2	2	2	2	1	1	2	2	1	2	2	1	2	2	2	2	1	1	1	2	1	2	2	2	2	2	2	2	1	1	1	1	1
674	2	34	2	2	1	2	1	1	1	1	1	2	2	2	2	2	2	2	2	2	1	1	2	2	1	1	1	1	1	1	2	2	1	1	1	1	1	2	1	2	2	2	1	1	1	1	1	1	1
675	1	35	2	2	1	2	1	1	1	1	2	2	2	2	2	2	2	2	2	1	2	1	2	2	2	1	1	1	2	2	1	2	2	2	2	2	2	2	1	1	2	2	2	1	2	2	2	2	2
676	1	40	2	2	1	1	1	1	1	1	1	1	2	2	2	2	2	1	1	1	1	1	2	2	1	2	2	2	1	2	2	2	1	1	1	1	1	2	1	1	2	2	1	1	1	1	1	1	1
677	1	34	1	2	2	2	2	2	1	1	1	2	2	2	2	2	2	2	2	1	1	1	2	2	1	2	2	2	2	2	2	2	1	1	2	2	2	2	2	2	2	2	1	1	1	1	1	1	1
678	2	55	2	1	1	2	2	1	1	1	2	1	1	2	2	2	2	2	2	2	1	1	2	2	1	1	1	1	2	2	1	2	1	2	1	2	2	2	1	1	2	2	2	2	2	1	1	2	2
679	2	74	2	1	1	1	1	2	1	1	1	2	2	2	2	2	2	2	2	2	1	1	2	2	1	1	1	1	2	1	2	2	1	1	2	1	2	2	1	1	2	2	1	2	1	1	2	1	2
680	2	55	2	2	2	2	2	2	2	1	2	2	2	2	2	2	2	2	2	2	2	1	2	2	2	2	2	2	2	2	1	2	1	2	2	1	2	2	1	2	2	2	1	2	1	1	1	1	2
681	2	25	2	2	1	1	1	2	2	2	2	2	2	2	2	2	2	2	2	2	2	2	2	2	1	2	1	2	2	2	1	2	1	2	2	2	1	2	2	2	2	2	1	2	1	2	2	2	2
682	2	51	2	2	2	2	2	2	2	2	2	2	2	2	2	2	2	2	1	1	2	1	2	2	2	2	2	1	2	2	2	2	1	2	2	2	2	2	2	2	1	2	1	1	1	1	1	1	1
683	1	56	2	1	1	1	1	2	2	1	1	1	1	2	2	2	2	2	2	1	1	2	2	2	1	1	2	2	2	1	2	2	1	2	2	1	2	2	2	2	2	2	1	1	1	1	2	1	2
684	1	40	2	1	1	1	1	1	1	1	1	2	2	2	2	2	2	2	2	1	1	1	2	2	1	2	2	2	1	2	2	2	2	2	2	1	1	2	1	2	1	2	1	1	1	1	1	1	1
685	2	52	1	2	1	2	2	1	2	2	2	2	2	2	2	2	2	2	2	1	2	1	2	2	1	2	1	1	2	1	2	2	2	2	2	1	1	2	2	2	1	2	1	1	1	1	1	1	2
686	1	44	2	1	1	1	1	1	1	1	1	1	1	2	1	2	2	2	1	1	1	1	2	2	2	2	1	2	2	2	1	2	1	2	2	1	1	2	1	1	1	2	1	1	1	1	1	1	1
687	1	59	2	1	1	2	1	2	1	1	2	2	2	2	2	2	2	2	2	1	2	1	2	2	1	2	2	2	2	2	1	2	1	1	1	1	1	2	1	1	1	2	1	2	1	1	1	2	2
688	2	41	2	2	2	2	2	2	2	2	2	2	2	2	2	2	2	2	2	2	2	1	2	2	2	2	1	1	2	1	2	2	2	1	2	2	1	2	2	2	2	2	1	1	1	1	1	1	1
689	1	41	1	2	2	2	1	2	1	1	2	2	2	2	2	2	2	2	2	2	2	2	2	2	2	2	2	1	2	1	2	2	1	1	2	2	1	2	2	2	2	2	1	1	1	1	1	1	1
690	2	55	2	2	2	1	1	1	1	1	1	2	2	2	2	2	2	2	2	2	1	1	2	2	1	2	2	2	2	1	2	2	1	2	2	1	1	2	2	1	2	2	1	1	1	1	1	1	1
691	1	37	2	2	2	2	1	2	1	2	2	1	2	2	2	2	2	2	2	2	2	1	2	2	1	2	2	2	1	2	2	2	1	2	2	2	1	2	2	1	2	2	1	2	1	1	1	1	2
692	2	50	2	1	1	1	1	2	1	1	2	1	2	2	2	2	1	2	2	2	1	1	2	2	1	2	1	1	2	2	2	2	1	2	1	1	1	2	1	2	2	2	1	1	1	1	1	1	1
693	2	56	2	2	2	2	1	2	2	2	1	2	2	2	2	2	2	2	2	2	2	1	2	2	1	2	1	2	2	2	1	2	1	1	2	2	2	2	1	1	1	2	1	1	1	1	1	1	1
694	1	36	3	2	2	2	2	1	2	2	1	2	2	2	2	2	2	2	2	2	1	1	2	2	2	2	1	2	1	1	1	2	1	2	2	1	1	2	1	2	1	2	1	1	1	1	1	1	2
695	1	46	1	2	2	2	1	2	1	1	2	2	2	2	2	2	2	2	2	1	1	1	2	2	2	2	2	2	2	1	2	2	2	2	2	2	2	2	2	1	2	2	1	1	1	1	1	1	1
696	1	35	2	2	1	1	1	1	2	1	2	2	2	2	2	2	2	2	2	1	1	1	2	2	2	2	2	1	1	1	1	2	1	2	1	2	2	2	2	1	1	2	1	1	1	1	1	1	1
697	1	60	2	2	2	2	2	2	1	1	2	2	2	2	2	2	2	2	2	2	2	2	2	2	1	1	2	1	2	1	2	2	1	1	2	1	1	1	1	2	1	2	1	1	1	1	1	1	1
698	1	41	3	1	1	1	1	1	1	1	2	2	2	2	2	2	2	2	2	2	1	1	2	2	1	2	1	2	2	2	1	2	1	1	1	1	1	1	1	1	1	2	1	1	1	1	1	1	2
699	2	62	2	2	2	2	2	1	1	1	1	2	2	2	2	2	2	2	2	2	2	2	2	2	1	2	1	1	2	1	2	2	1	2	1	1	1	1	1	2	2	2	1	1	1	1	1	1	1
700	1	33	2	1	1	2	1	2	2	2	2	2	2	2	2	2	2	2	2	2	2	1	2	2	2	2	1	2	1	1	2	2	1	1	2	2	2	2	2	1	2	2	1	1	1	1	1	1	1
701	2	59	1	1	1	1	2	2	1	1	2	1	2	2	1	2	2	1	2	1	1	1	2	2	1	2	1	1	2	2	2	2	1	1	2	1	2	2	2	2	2	2	1	2	1	1	1	1	2
702	2	47	2	2	1	1	1	2	1	1	2	1	1	2	2	2	2	2	2	2	2	1	2	2	1	2	1	1	1	1	1	2	1	2	1	1	1	1	1	2	2	2	1	1	1	1	1	1	1
703	1	35	1	1	1	1	1	1	1	1	1	2	2	2	2	2	2	2	2	2	1	1	2	2	1	2	2	1	2	2	2	2	1	1	2	1	1	2	2	1	2	2	1	1	1	1	1	1	1
704	2	33	3	2	1	2	1	2	1	1	1	1	2	2	2	2	2	2	2	1	2	2	2	2	2	2	2	2	2	1	1	2	1	1	1	1	1	2	1	1	1	2	1	1	1	1	1	1	1
705	1	37	1	1	1	1	1	2	2	2	2	2	2	2	2	2	2	2	2	2	1	1	2	2	1	2	1	2	2	2	2	2	1	2	1	1	1	2	2	2	2	2	1	1	1	1	1	1	1
706	2	33	2	1	2	2	2	2	1	1	1	2	2	2	2	2	2	2	2	2	1	2	2	2	1	1	1	1	1	2	2	2	1	2	1	1	1	1	1	1	1	2	1	1	1	1	1	1	2
707	2	60	2	2	2	2	2	2	2	2	2	2	2	2	2	2	2	2	2	2	2	2	1	2	1	2	2	1	2	2	2	2	2	2	2	2	1	2	1	1	2	2	1	1	1	1	1	1	2
708	2	40	2	2	2	2	2	1	2	2	1	2	2	2	2	2	2	2	2	2	1	1	2	2	2	2	2	1	2	2	2	2	2	2	1	2	1	2	2	2	2	2	1	1	1	1	1	1	1
709	1	47	2	2	1	2	1	2	1	1	2	2	2	2	2	2	2	2	2	2	1	2	2	2	2	2	1	1	1	2	1	2	1	2	2	1	1	1	2	1	2	2	1	1	1	1	1	1	1
710	2	70	1	2	2	2	1	1	2	2	1	1	2	2	2	2	2	1	2	1	1	2	2	2	1	2	2	2	2	2	2	2	1	2	2	2	2	2	2	2	2	2	1	1	1	1	1	1	1
711	1	43	2	1	2	1	1	1	2	2	1	2	2	2	2	2	2	2	2	2	1	1	2	2	1	1	1	1	2	1	1	2	1	2	1	1	1	2	1	1	2	2	1	1	1	1	1	1	1
712	1	34	2	1	2	2	1	1	1	1	2	1	2	2	2	2	2	2	2	2	2	2	2	2	1	1	1	2	2	2	1	2	2	1	2	1	1	2	2	2	2	2	1	2	1	2	1	1	2
713	1	55	2	1	1	2	2	2	1	1	1	2	2	2	2	2	2	2	2	1	2	1	2	2	1	2	1	2	1	2	1	2	1	2	2	1	2	2	2	2	1	2	1	1	1	1	2	2	2
714	2	39	2	1	2	1	1	2	2	2	2	2	2	2	2	2	2	2	2	2	2	2	2	2	2	2	2	2	2	1	2	2	2	1	1	1	1	2	2	2	2	2	1	1	1	1	1	1	1
715	2	63	2	1	2	2	2	2	1	1	1	2	2	2	2	2	1	1	1	1	1	2	2	2	2	2	2	1	2	1	2	2	1	2	2	1	1	2	2	1	2	2	1	1	1	1	1	1	1
716	2	38	2	2	2	1	2	2	2	2	2	2	2	2	2	2	2	2	2	2	2	1	2	2	2	2	1	1	1	2	2	2	1	2	1	1	1	1	1	1	1	2	1	1	1	1	1	1	1
717	2	33	2	2	2	2	1	2	1	1	2	2	1	2	2	2	2	2	1	2	2	2	2	2	1	2	2	1	2	2	1	2	1	2	2	1	2	2	2	1	2	2	1	2	2	1	1	1	2
718	2	69	2	1	1	1	1	1	2	1	1	2	2	2	2	2	2	1	2	1	1	1	2	2	1	1	1	1	2	1	1	2	1	1	2	1	1	2	1	1	2	2	1	1	1	1	1	1	1
719	2	39	2	1	1	2	1	1	1	1	1	2	1	2	2	2	2	2	1	1	1	1	2	2	2	2	2	1	1	2	2	2	1	1	2	1	1	1	1	1	1	2	1	2	1	1	1	1	1
720	2	28	3	2	2	2	2	1	1	1	1	2	2	2	2	2	2	2	2	2	1	1	2	2	1	2	2	1	2	2	1	2	1	2	2	2	2	1	1	2	2	2	1	1	1	1	1	1	1
721	2	54	2	1	1	2	1	2	1	1	2	2	2	2	2	2	2	2	2	1	1	1	2	2	2	1	1	1	2	1	1	2	1	2	1	1	1	2	1	1	1	2	1	1	1	1	1	1	1
722	1	43	2	2	2	2	1	1	2	1	2	2	2	2	2	2	2	2	2	2	2	2	2	2	2	2	2	1	2	1	2	2	1	2	2	2	1	2	2	2	2	2	1	1	1	2	1	1	2
723	2	51	2	1	2	2	1	1	1	1	2	2	2	2	2	2	2	2	2	1	2	2	2	2	1	1	1	2	2	2	1	2	1	1	1	1	1	1	1	1	1	2	1	1	1	1	1	1	1
724	1	40	2	1	1	1	1	1	1	1	1	1	1	1	2	2	2	2	1	1	1	1	2	2	1	2	2	2	2	2	1	2	1	1	1	1	1	2	2	1	1	2	1	1	1	1	1	1	1
725	2	58	2	1	1	2	1	2	1	1	1	2	2	2	2	2	2	2	1	1	1	1	2	2	1	1	1	1	1	1	1	2	1	2	1	1	1	2	1	1	1	2	1	1	1	1	1	1	1
726	2	35	2	2	2	2	2	2	1	2	1	2	2	2	2	2	2	2	2	2	1	1	2	2	1	1	1	1	2	2	2	2	1	1	1	1	1	2	1	2	1	2	1	1	1	1	1	1	1
727	2	40	2	1	1	1	1	1	1	1	1	2	2	2	2	2	2	2	2	2	2	1	2	2	1	1	1	2	2	1	2	2	1	2	2	1	1	2	2	1	2	2	1	1	1	1	1	1	2
728	1	51	3	2	2	2	2	2	2	2	2	2	2	2	2	2	2	2	2	2	2	1	2	2	1	2	2	2	2	1	1	2	2	2	2	2	2	2	1	1	2	2	1	1	2	2	2	1	2
729	1	38	2	2	2	2	2	2	2	2	2	2	2	2	2	2	2	2	2	2	2	1	2	2	2	2	2	1	1	1	1	2	1	2	2	1	1	2	1	1	1	1	1	2	1	1	2	1	2
730	2	64	2	2	2	2	1	1	1	1	1	2	2	2	2	2	2	2	2	1	1	1	2	2	1	2	1	1	2	1	1	2	1	1	1	1	1	2	1	2	1	2	1	1	1	1	1	1	1
731	2	28	1	1	1	1	1	2	2	2	1	1	2	2	2	2	2	2	2	2	1	1	2	2	2	2	2	1	2	2	1	2	1	1	2	2	1	2	2	2	2	2	1	1	1	1	1	1	1
732	2	60	2	1	1	1	1	1	2	1	1	2	2	2	2	2	2	2	2	2	2	1	2	2	1	1	1	1	2	1	2	2	1	1	1	1	1	1	1	1	2	2	1	1	1	1	1	1	1
733	1	40	3	2	2	2	2	2	2	1	1	1	2	2	2	2	2	2	2	2	1	1	2	2	1	2	2	2	2	2	1	2	1	1	2	2	2	2	2	2	2	2	1	2	2	2	2	2	2
734	2	36	2	2	2	2	2	2	2	2	2	2	2	2	2	2	2	2	2	2	1	2	2	2	1	2	1	1	1	1	2	2	2	2	1	1	1	2	2	2	2	2	1	1	1	1	1	1	1
735	2	60	2	1	1	2	1	1	1	1	1	1	2	2	1	2	2	2	2	2	1	1	2	2	1	2	2	2	2	1	2	2	1	2	2	2	1	2	2	1	1	2	1	1	1	1	1	1	1
736	1	48	1	1	1	1	1	1	1	1	1	1	1	2	1	2	1	1	1	1	1	1	2	2	1	2	1	2	2	1	2	2	1	2	1	2	1	2	1	1	1	2	1	1	1	1	1	1	1
737	2	56	1	1	2	2	1	2	1	1	1	2	2	2	2	2	2	2	1	1	1	2	2	2	2	1	2	2	2	1	2	2	1	1	2	1	2	2	1	1	1	2	1	1	2	1	1	2	2
738	1	61	2	2	2	2	2	2	2	2	2	2	2	2	2	2	2	2	2	2	2	2	1	2	2	2	2	2	2	1	2	2	1	2	2	2	1	2	1	2	2	2	1	1	2	2	1	2	2
739	2	23	2	1	2	2	2	2	1	1	2	2	2	2	1	2	2	2	2	2	2	2	2	2	2	1	2	2	2	2	2	2	1	1	2	2	2	2	2	1	2	2	1	2	2	1	1	2	2
740	2	37	2	1	2	2	2	2	2	2	1	2	2	2	2	2	2	2	2	2	2	2	2	2	2	2	1	1	2	2	2	2	2	1	2	1	1	1	1	2	2	2	1	1	2	1	1	1	1
741	1	31	3	1	1	2	2	2	1	1	2	2	2	2	2	2	2	2	2	2	2	2	2	2	1	1	1	2	2	2	2	2	1	1	2	2	1	1	2	2	2	2	1	1	1	1	1	1	1
742	1	41	2	1	2	2	1	1	1	1	1	2	2	2	2	2	2	2	2	2	2	2	2	2	1	2	2	1	1	2	1	2	1	1	1	1	1	1	1	1	1	2	1	1	1	1	1	1	1
743	2	45	3	1	1	2	1	1	1	1	1	2	2	2	2	2	2	2	2	2	2	1	2	2	2	2	1	1	1	1	2	2	2	2	2	1	1	1	1	2	2	2	1	1	1	1	1	1	1
744	1	33	2	2	2	2	1	2	2	1	1	2	2	2	2	2	2	2	2	2	1	2	2	2	1	2	1	1	2	2	2	2	1	1	1	1	1	1	1	1	1	2	2	2	2	2	2	2	2
745	1	34	2	1	1	1	1	1	1	1	1	2	2	2	2	2	2	2	2	1	1	1	2	2	2	2	1	1	1	1	1	2	1	2	2	1	1	2	2	1	1	2	1	1	1	1	1	1	2
746	2	56	2	2	2	2	1	2	1	1	1	2	2	2	2	2	2	2	2	2	2	1	2	2	2	2	1	1	2	1	2	2	2	2	2	1	1	2	1	2	2	2	2	2	1	1	1	1	2
747	2	46	2	1	1	2	1	2	1	2	2	2	2	2	2	2	2	2	2	2	2	2	2	2	1	1	1	2	1	2	1	2	2	1	2	1	2	2	2	2	2	2	1	1	1	1	1	1	1
748	1	35	2	1	2	2	1	2	1	1	1	2	2	2	2	2	2	2	2	1	1	1	2	2	2	2	2	2	1	1	1	2	1	2	1	2	2	2	2	2	1	2	1	1	1	1	1	1	2
749	1	34	1	2	2	1	2	2	1	1	2	1	2	2	2	2	2	2	2	2	1	1	2	2	2	2	2	2	2	2	1	2	1	1	2	2	2	2	2	2	2	2	1	2	2	1	1	2	2
750	1	34	1	1	1	2	1	2	1	1	1	1	2	2	2	2	2	2	2	2	1	1	2	2	2	2	2	2	1	2	2	2	1	1	1	2	2	2	2	2	2	2	1	1	1	1	1	2	1
751	2	61	2	2	2	2	2	2	1	1	2	1	2	2	2	2	2	2	2	2	1	1	2	2	1	2	2	1	1	2	1	2	1	1	1	1	1	2	2	1	1	2	1	1	1	1	1	1	1
752	2	57	2	2	1	1	2	1	1	2	2	2	2	2	2	2	2	2	2	2	1	1	2	2	1	2	1	1	2	1	2	2	1	2	1	1	1	2	2	2	2	2	1	1	1	1	1	1	1
753	1	31	3	2	2	2	2	2	2	2	2	2	2	2	2	2	2	2	2	2	2	2	1	2	1	2	2	2	2	2	2	2	1	2	2	2	2	2	2	2	2	2	1	1	1	1	1	1	1
754	1	34	2	1	2	2	2	1	1	1	2	2	2	2	2	2	2	2	2	2	2	1	2	2	1	2	2	2	1	2	2	2	1	1	1	2	2	2	2	1	2	2	2	1	2	1	2	1	2
755	1	31	3	2	1	1	1	2	2	1	2	2	2	2	2	2	2	2	2	2	1	2	2	2	2	1	1	1	2	2	2	2	1	2	2	2	1	2	1	1	2	2	2	2	1	1	1	1	2
756	1	63	2	1	1	1	1	1	1	1	1	1	2	2	2	2	2	2	2	2	1	1	2	2	2	2	2	1	2	2	1	2	1	1	2	2	2	2	1	1	2	2	1	1	1	1	1	1	1
757	1	69	2	1	1	1	1	1	1	1	2	1	1	2	2	2	2	2	2	2	1	1	2	2	2	2	1	2	2	1	2	2	2	2	2	1	1	2	2	1	2	2	1	1	1	1	1	1	1
758	1	34	2	1	1	2	1	1	1	1	1	2	2	2	2	2	2	2	2	2	2	1	2	2	2	2	1	1	2	2	2	2	1	2	1	2	1	2	2	2	2	2	1	1	1	1	1	1	1
759	1	34	2	1	2	2	2	2	1	2	2	2	2	2	2	2	2	2	2	2	1	1	2	2	1	2	2	2	1	1	1	2	1	1	1	1	1	2	2	2	1	2	1	2	1	1	1	1	2
760	1	38	2	1	2	2	2	1	1	1	2	2	2	2	2	2	2	2	2	2	1	1	2	2	2	2	1	2	1	2	2	2	1	2	2	2	1	2	2	2	2	2	1	1	1	1	1	2	2
761	1	36	2	2	2	2	2	2	1	1	1	1	2	2	2	2	2	2	2	2	1	1	2	2	1	2	2	2	1	2	2	2	1	1	2	2	1	2	2	1	1	2	2	2	1	1	2	1	2
762	2	42	2	2	2	1	1	2	1	1	1	2	2	2	2	2	2	2	2	2	2	1	2	2	1	2	2	1	2	2	2	2	1	2	2	2	1	2	1	2	2	2	1	1	1	1	1	1	2
763	1	35	2	2	1	2	1	1	1	1	2	2	2	2	2	2	2	2	2	1	1	1	2	2	2	2	2	1	1	1	1	2	1	2	2	2	1	2	2	2	2	2	1	1	1	2	1	1	1
764	2	35	3	2	1	1	1	2	2	1	2	2	2	2	2	2	2	2	2	2	1	1	2	2	2	2	2	1	2	1	2	2	1	2	2	1	1	2	1	1	2	2	1	1	1	1	1	1	1
765	2	61	2	1	2	2	1	2	1	1	1	2	2	2	2	2	2	2	2	2	2	1	2	2	1	2	2	2	2	2	2	1	2	2	2	1	1	1	1	2	2	2	1	1	1	1	1	1	1
766	2	30	2	2	2	2	1	2	1	1	1	2	2	2	2	2	2	2	2	2	1	1	2	2	1	1	1	1	1	1	1	2	1	1	1	1	1	2	1	1	2	2	1	2	1	1	1	1	2
767	2	54	2	2	2	2	2	2	1	1	2	2	2	2	2	2	2	2	2	2	2	1	2	2	1	2	1	1	2	2	2	2	1	1	2	2	2	2	2	1	2	2	1	2	1	1	1	2	2
768	2	35	1	2	2	2	2	2	2	2	2	2	2	2	2	2	2	2	2	1	1	1	2	2	2	2	1	1	2	2	2	2	1	1	2	1	1	2	1	1	1	2	1	1	1	1	1	1	1
769	1	52	2	2	2	2	1	1	1	1	2	2	2	2	2	2	2	2	2	2	2	1	2	2	2	2	2	2	2	1	1	2	1	2	2	2	2	2	1	1	1	2	1	1	1	1	1	1	1
770	2	38	1	1	2	2	1	2	1	2	2	2	2	2	2	2	2	2	2	2	2	2	2	2	2	2	2	1	2	2	2	2	2	1	1	1	1	2	2	1	2	2	1	1	1	1	1	1	1
771	2	38	2	2	2	2	1	2	1	1	2	2	2	2	2	2	2	2	2	2	1	1	2	2	1	1	1	1	1	1	1	2	1	2	2	1	2	2	2	1	1	2	1	1	1	1	1	1	1
772	2	65	1	2	2	2	2	1	1	1	2	2	2	2	2	2	2	2	2	2	2	2	2	2	2	2	2	2	1	1	1	2	1	1	1	1	1	1	1	1	1	2	1	1	1	1	1	1	1
773	2	54	3	2	2	1	1	2	2	1	1	2	2	2	2	2	2	2	2	2	1	1	2	2	1	2	1	1	2	2	1	2	1	1	1	2	2	2	1	1	2	2	1	1	1	1	1	1	1
774	2	54	1	1	1	1	1	2	1	1	1	1	1	2	1	1	1	1	1	1	1	1	2	2	1	2	1	1	2	2	2	2	1	1	1	1	1	1	1	1	1	2	1	1	1	1	1	1	1
775	2	56	2	1	1	2	1	1	1	1	1	2	2	2	2	2	2	2	2	2	1	2	2	2	2	2	2	2	2	2	1	2	1	2	1	2	2	2	2	1	2	2	1	1	2	1	1	1	2
776	1	40	2	1	2	2	1	2	2	2	2	2	2	2	1	2	2	2	2	2	1	2	2	2	1	2	1	1	1	2	1	2	1	2	1	2	1	2	2	1	2	2	1	1	1	1	1	1	2
777	2	61	2	2	2	2	2	1	1	2	2	2	2	2	2	2	2	2	2	2	1	1	2	2	1	1	2	2	2	1	2	2	1	2	1	1	1	2	2	2	2	2	1	2	1	1	1	2	2
778	1	44	2	1	1	1	1	1	1	1	2	1	2	2	2	2	2	2	2	2	1	2	2	2	1	2	2	1	2	2	2	2	1	1	2	1	2	1	2	2	2	2	1	1	1	1	1	2	2
779	1	30	2	1	1	2	1	2	2	1	2	2	2	2	2	2	2	2	2	2	1	2	2	2	2	2	2	2	2	1	1	2	1	2	1	1	2	2	2	2	1	2	1	1	1	1	1	2	2
780	1	46	3	2	2	2	2	2	2	2	2	2	2	2	2	2	2	2	1	1	1	1	2	2	2	2	2	1	2	2	2	2	1	2	2	2	2	2	2	2	2	2	2	2	1	1	1	1	2
781	2	45	2	2	2	2	2	1	2	2	2	2	2	2	2	2	2	2	2	2	1	2	2	2	1	2	1	2	1	1	1	2	2	1	1	1	2	2	1	1	1	2	1	1	1	1	1	1	1
782	2	64	2	1	1	1	1	1	1	1	1	2	2	2	1	2	2	2	2	2	2	1	2	2	2	2	2	1	2	2	1	2	1	2	2	1	2	2	2	1	2	1	1	1	1	1	1	1	1
783	1	33	2	2	2	2	2	2	1	1	1	2	2	2	2	2	2	2	2	2	1	1	2	2	1	2	2	2	2	2	2	2	1	2	2	2	2	2	2	1	2	2	1	1	1	1	1	1	1
784	2	33	2	2	1	2	1	2	2	2	1	2	2	2	2	2	2	2	1	1	1	1	2	2	2	2	2	2	2	2	1	2	2	2	2	1	2	2	2	2	2	2	1	1	1	1	1	1	1
785	1	40	2	2	2	1	1	2	1	1	2	2	2	2	2	2	2	2	2	2	2	1	2	2	1	2	2	1	1	2	2	2	1	1	2	2	1	1	1	1	2	2	1	1	1	1	1	1	1
786	1	34	2	2	1	2	1	1	1	1	2	2	2	2	2	2	2	2	2	2	2	1	2	2	2	2	1	2	1	1	1	2	1	2	2	1	2	2	2	1	1	2	1	1	1	1	1	1	1
787	1	33	3	2	2	2	2	2	2	2	2	2	2	2	2	2	2	2	2	2	2	2	1	2	2	2	2	2	2	2	1	2	1	1	2	2	2	2	2	2	1	2	1	1	1	1	1	1	1
788	1	50	1	2	1	1	1	2	1	2	1	1	2	2	2	2	2	2	2	2	1	1	2	2	1	2	2	1	1	2	2	2	1	2	1	2	2	2	2	1	2	2	2	2	1	1	1	1	2
789	1	46	2	2	2	2	1	2	2	1	2	2	2	2	2	2	2	2	2	2	1	2	2	2	2	2	1	1	2	1	2	2	1	2	2	1	1	1	2	2	2	2	1	1	1	1	2	2	2
790	1	32	2	2	2	2	2	2	2	1	1	2	2	2	2	2	2	2	2	2	1	1	2	2	1	2	1	1	1	2	2	2	1	1	1	1	1	1	1	1	1	2	1	1	1	1	1	1	1
791	2	44	1	1	1	2	1	1	1	1	1	1	1	2	1	2	2	2	2	2	1	1	2	2	1	2	1	1	2	2	2	2	1	1	1	2	2	2	1	2	2	2	1	1	1	1	1	1	1
792	1	45	2	2	2	2	2	2	2	1	2	1	2	2	2	2	2	2	2	2	2	2	2	2	2	1	2	2	1	2	2	2	2	1	2	1	2	2	1	1	1	2	1	2	1	1	1	1	2
793	2	63	2	2	2	2	2	2	1	1	2	2	2	2	2	2	2	2	2	2	2	2	2	2	1	2	1	1	1	1	1	2	1	2	1	1	1	2	1	1	2	2	1	1	1	1	1	1	2
794	2	34	2	2	2	2	2	2	2	2	2	2	2	2	2	2	2	2	2	2	2	2	1	2	1	2	2	2	2	2	1	2	1	1	2	1	1	2	2	1	2	2	1	1	1	1	1	1	1
795	2	63	2	2	2	2	2	2	2	2	2	2	2	2	2	2	2	2	2	2	2	1	2	2	1	2	2	1	2	1	2	2	2	1	1	2	1	1	1	1	2	2	1	1	1	1	1	1	1
796	1	46	2	2	2	2	2	2	2	2	2	2	2	2	2	2	2	2	2	2	2	2	1	2	2	2	1	1	2	1	1	2	1	1	1	1	1	2	2	2	2	2	1	1	1	2	1	2	2
797	1	34	3	1	2	2	2	2	2	2	2	2	2	2	2	2	2	2	2	2	1	2	2	2	2	2	2	1	2	2	2	2	1	2	1	2	2	2	2	2	2	2	1	1	2	1	1	2	2
798	1	45	2	1	1	1	1	2	1	1	2	2	2	2	2	2	2	2	2	2	1	1	2	2	1	1	1	1	2	1	1	2	1	1	1	1	1	2	1	1	2	2	2	2	1	1	1	1	1
799	1	48	2	1	1	2	2	1	2	2	2	1	2	2	2	2	2	2	2	2	1	1	2	2	2	2	2	1	2	2	2	2	1	2	2	2	1	2	2	2	2	2	1	1	1	1	1	1	1
800	1	58	2	1	2	1	2	1	1	1	2	2	2	2	2	2	2	2	2	2	2	2	2	2	2	2	2	1	2	2	2	2	2	1	2	1	2	2	2	2	2	2	1	2	1	1	1	2	2
801	2	49	2	1	1	1	1	2	1	1	2	1	2	2	2	2	2	2	2	2	1	1	2	2	2	2	2	2	1	1	1	2	1	1	2	1	2	2	2	1	2	2	1	1	1	1	1	1	1
802	1	51	2	2	2	2	1	2	1	1	2	2	2	2	2	2	2	2	2	2	1	1	2	2	1	1	1	1	2	2	2	2	1	2	2	2	2	2	1	1	2	2	1	1	1	1	1	1	1
803	1	41	2	1	2	2	1	2	2	2	2	1	2	2	2	2	2	2	2	2	2	1	2	2	1	2	2	2	1	1	1	2	1	1	1	1	2	1	1	1	1	2	1	1	1	1	1	1	1
804	1	33	2	2	1	2	1	2	2	1	2	1	2	2	2	2	2	2	2	2	2	2	2	2	1	2	2	1	1	1	2	2	1	1	2	1	2	2	2	2	1	2	1	1	1	1	1	1	1
805	1	46	2	1	1	1	1	1	1	1	1	2	2	2	2	2	2	2	2	2	1	1	2	2	1	2	1	2	2	1	1	2	1	2	2	2	1	2	1	1	2	2	1	1	1	1	1	1	1
806	1	67	2	2	2	2	1	2	1	1	2	2	2	2	2	2	2	2	2	2	1	1	2	2	1	2	1	2	2	2	1	2	1	2	2	1	2	2	1	1	2	2	2	1	1	1	1	1	2
807	2	51	1	1	2	2	1	1	2	1	1	2	2	2	2	2	2	2	2	2	1	1	2	2	2	2	2	1	2	1	2	2	1	2	2	1	1	2	2	2	2	2	1	1	1	1	1	1	1
808	2	42	3	2	2	2	1	2	1	1	2	1	2	2	2	2	2	1	2	2	1	1	2	2	2	2	2	1	1	2	1	2	1	1	1	1	1	1	1	1	1	2	1	1	1	1	1	1	1
809	1	32	3	1	1	1	1	1	1	1	1	1	1	2	1	2	2	1	2	1	1	1	2	2	1	2	2	2	2	2	2	2	1	2	2	2	2	2	2	2	2	1	1	1	1	1	1	1	2
810	2	61	2	2	2	2	2	2	2	2	2	2	2	2	2	2	2	2	2	2	2	2	1	2	2	2	2	2	2	1	2	2	1	2	2	1	2	2	2	2	2	2	2	2	1	1	1	1	1
811	1	42	2	1	1	1	1	1	1	2	1	2	2	2	2	2	2	2	2	2	1	2	2	2	2	2	2	1	2	1	2	2	1	2	2	1	1	1	2	2	2	2	1	2	2	1	2	1	2
812	2	52	1	1	1	1	1	1	1	1	1	1	2	2	2	2	2	1	2	1	1	1	2	2	1	2	1	1	2	2	1	2	2	2	2	2	1	2	1	1	1	2	1	1	1	1	1	1	1
813	1	37	2	1	2	2	2	2	2	2	2	2	2	2	2	2	2	2	2	2	2	2	2	2	1	2	2	2	2	2	2	2	1	1	2	2	2	1	2	1	2	2	1	2	1	2	2	2	2
814	2	55	2	2	2	2	2	2	2	1	1	2	1	2	2	2	2	2	2	2	1	2	2	2	1	2	2	2	1	1	2	2	1	2	2	1	2	2	1	1	1	2	1	1	1	1	1	1	1
815	2	31	2	2	2	2	2	2	2	2	2	2	2	2	2	2	2	2	2	2	1	1	2	2	2	1	2	1	2	1	2	2	1	2	2	1	1	2	2	1	2	2	1	1	1	1	1	1	1
816	1	41	2	2	1	1	1	1	1	1	1	1	2	2	2	2	2	2	2	1	1	1	2	2	1	1	1	1	2	1	1	2	1	2	2	1	1	2	1	1	1	2	1	1	1	1	1	1	2
817	1	40	2	2	1	2	2	1	2	2	2	2	2	2	2	2	2	2	2	2	1	2	2	2	1	2	2	2	2	1	2	2	1	2	2	1	2	2	2	1	2	2	1	2	1	1	1	1	1
818	1	44	2	2	2	2	2	2	1	1	2	2	2	2	2	2	2	2	2	2	2	2	2	2	2	2	1	1	1	2	2	2	1	1	2	2	2	2	2	2	2	2	1	1	1	1	1	1	1
819	1	44	2	1	1	2	1	2	1	1	1	1	1	2	2	2	2	2	2	2	2	1	2	2	1	2	1	2	1	1	2	2	1	1	1	2	1	1	2	1	2	2	1	1	1	1	1	1	1
820	1	30	2	1	2	2	2	2	2	2	1	1	2	1	2	2	2	2	2	2	2	2	2	2	1	2	2	2	2	1	2	2	2	1	2	2	2	1	2	2	2	2	1	1	1	1	1	1	1
821	2	48	3	1	1	2	1	1	1	1	2	2	2	2	2	2	2	2	2	1	1	1	2	2	1	1	1	1	1	1	1	2	1	2	2	1	1	1	1	1	1	1	1	1	1	1	1	1	1
822	2	51	3	2	2	2	2	2	2	2	2	1	2	2	2	2	2	2	2	2	2	1	2	2	1	2	1	2	1	2	1	2	2	2	2	1	1	2	1	1	2	2	1	1	1	1	1	1	1
823	1	40	2	1	1	1	1	1	1	1	1	1	1	2	1	2	2	1	1	1	1	1	2	2	1	1	1	1	2	2	1	2	1	2	2	2	2	2	2	2	2	2	1	1	1	1	1	1	1
824	2	45	2	2	2	2	2	2	2	2	2	2	2	2	2	2	2	2	2	2	1	1	2	2	1	2	2	1	2	2	1	2	1	2	2	1	2	2	2	1	2	2	1	1	1	1	2	1	2
825	1	44	2	1	2	2	1	2	1	1	1	2	2	2	2	2	2	2	2	2	2	2	2	2	1	2	1	2	2	1	2	2	1	2	2	2	2	2	2	2	2	2	1	1	2	1	1	1	1
826	1	46	2	1	1	2	1	1	1	1	1	1	1	2	2	2	1	1	2	1	2	1	2	2	1	1	1	1	1	1	1	2	1	1	1	1	1	1	1	1	1	2	1	1	1	1	1	1	1
827	2	42	2	2	2	2	2	2	2	2	2	2	2	2	2	2	2	2	2	1	1	1	2	2	2	2	1	1	2	1	2	2	2	1	2	1	1	2	2	2	2	2	2	1	1	1	2	2	2
828	2	70	2	1	1	1	1	1	1	1	1	2	2	2	2	2	2	2	2	1	1	1	2	2	1	2	1	1	1	2	1	2	1	1	2	1	1	2	1	2	1	2	1	1	1	1	1	1	1
829	1	46	2	2	2	2	1	1	1	1	1	2	2	2	2	2	2	2	2	2	2	1	2	2	2	2	1	2	2	2	1	2	1	2	2	1	2	1	1	2	2	1	1	2	2	1	1	1	2
830	1	46	2	2	2	2	2	2	1	1	2	2	2	2	2	2	2	2	2	2	2	2	2	2	1	1	1	1	1	2	1	2	1	1	1	1	1	1	1	1	1	2	1	1	1	1	1	2	2
831	1	58	2	2	2	2	2	2	2	2	2	2	2	2	2	2	2	2	2	2	2	2	1	2	1	1	1	2	1	2	2	2	1	1	1	1	1	2	1	1	2	2	1	1	1	1	1	1	1
832	1	46	2	1	1	2	1	1	2	1	2	2	1	2	1	2	2	2	2	1	1	1	2	2	1	2	1	2	2	1	2	2	1	2	1	2	1	2	2	1	2	2	1	1	1	1	1	1	1
833	1	43	2	1	2	2	1	1	1	1	1	2	2	2	2	2	2	2	2	2	2	1	2	2	1	2	2	1	2	1	1	2	1	2	1	1	1	2	1	1	2	2	1	1	2	1	2	1	2
834	2	35	2	2	2	2	1	1	1	1	2	2	2	2	2	2	2	2	2	1	1	1	2	2	2	2	1	1	2	2	2	2	1	2	1	1	1	2	1	1	1	2	1	1	1	1	1	1	1
835	1	34	2	1	2	2	1	2	2	2	2	2	2	2	1	2	2	2	2	2	1	1	2	2	1	2	2	1	2	2	2	2	1	2	2	1	1	2	2	2	2	2	1	2	1	2	2	1	2
836	1	48	1	1	1	1	1	2	1	1	2	2	2	2	2	2	2	2	2	2	2	1	2	2	1	2	1	1	2	1	1	2	1	1	1	2	1	2	1	1	2	2	1	1	1	1	1	1	1
837	1	66	2	2	2	2	1	2	1	1	1	1	2	2	2	2	2	2	2	2	1	1	2	2	2	2	1	1	1	2	1	2	1	1	2	1	2	2	2	1	2	2	1	1	1	1	1	1	1
838	2	56	1	2	2	2	2	2	1	2	2	1	2	2	2	2	2	2	2	2	1	1	2	2	2	1	2	2	2	2	2	1	1	2	2	1	1	2	1	1	1	1	1	1	1	1	1	1	2
839	1	31	2	2	2	2	2	1	1	1	1	2	2	2	2	2	2	2	2	2	2	2	2	2	2	2	1	2	1	2	2	2	1	1	1	1	1	2	2	1	1	2	1	1	1	1	1	2	2
840	1	49	2	1	2	2	2	1	1	1	2	2	2	2	2	2	2	2	2	2	1	1	2	2	1	2	1	1	2	1	1	2	1	1	1	1	2	2	2	1	2	2	1	1	1	1	1	1	1
841	2	54	2	2	2	2	2	2	1	1	2	2	2	2	2	2	2	2	2	2	1	1	2	2	1	2	1	1	2	1	1	2	1	2	2	1	1	1	1	2	2	2	1	1	1	2	2	1	2
842	1	42	1	1	2	2	1	2	1	1	1	2	2	2	1	2	2	2	1	1	1	2	2	2	1	2	2	2	1	2	1	2	1	2	2	1	2	2	1	1	1	2	1	2	1	1	1	1	1
843	2	42	2	1	2	2	2	2	1	1	2	2	2	2	2	2	2	2	2	2	1	1	2	2	1	1	1	1	1	1	2	2	1	1	2	2	1	2	1	1	1	2	1	1	1	1	1	1	1
844	2	60	2	2	2	2	2	2	1	1	2	2	2	2	2	2	2	2	2	2	1	2	2	2	1	2	2	2	2	2	2	2	1	2	2	1	2	2	2	2	2	2	1	1	1	1	1	1	1
845	1	48	2	2	2	2	1	2	2	1	2	2	2	2	2	2	2	2	2	2	2	2	2	2	1	2	2	1	2	2	1	2	1	1	2	2	2	2	2	1	2	2	1	1	1	1	1	1	1
846	2	60	2	2	2	2	2	2	2	2	2	2	2	2	2	2	2	2	2	2	2	2	1	2	1	1	1	1	2	1	2	2	1	2	2	1	1	2	2	1	1	2	1	1	1	1	1	1	2
847	1	51	2	2	2	2	2	2	2	2	2	2	2	2	2	2	2	2	2	2	2	2	1	2	1	2	1	1	1	1	2	2	2	2	1	1	2	2	1	1	2	2	1	1	1	1	1	1	1
848	1	35	3	1	2	2	2	1	2	2	1	2	2	2	2	2	2	2	2	2	1	1	2	2	2	2	2	2	1	1	1	2	2	2	2	2	1	2	1	1	1	2	1	1	2	1	2	1	1
849	2	49	3	1	2	2	1	1	1	1	2	2	2	2	2	2	2	2	2	2	1	1	2	2	2	2	1	1	2	2	2	2	1	2	2	2	2	2	2	1	2	2	1	1	1	1	1	1	1
850	1	61	2	1	2	1	1	1	1	1	2	2	2	2	2	2	2	2	2	2	2	2	2	2	1	1	2	1	2	1	2	2	1	2	2	2	1	2	2	1	2	2	2	1	1	1	2	1	2
851	2	57	1	1	1	1	1	1	1	1	1	1	1	2	2	2	2	2	2	2	1	1	2	2	2	2	2	1	2	2	2	2	1	1	2	2	2	2	2	2	2	2	1	1	1	1	1	1	1
852	2	60	2	2	1	2	2	1	1	1	1	1	2	2	2	2	2	2	2	2	1	1	2	2	1	1	1	1	1	1	1	2	1	1	1	1	1	1	1	1	1	2	1	1	1	1	1	1	2
853	2	47	2	1	2	1	2	1	1	1	1	1	2	2	2	2	2	1	2	1	1	1	2	2	1	2	2	2	2	1	2	2	1	2	2	1	1	2	1	2	1	2	1	1	1	1	1	1	1
854	2	52	1	2	1	1	1	2	1	1	1	1	2	2	1	2	2	2	2	2	1	1	2	2	1	2	1	1	1	1	2	2	1	2	1	2	1	2	2	1	2	2	1	1	1	1	1	1	1
855	2	67	2	1	1	2	1	1	2	1	1	1	2	2	2	2	2	2	2	2	1	1	2	2	2	2	2	1	1	1	1	2	1	1	1	1	1	1	1	1	1	2	1	1	1	1	1	1	2
856	2	43	2	2	1	2	2	2	2	2	1	2	2	2	2	2	2	2	2	2	2	1	2	2	1	2	2	1	2	2	1	2	1	2	1	1	1	2	2	1	2	2	1	1	1	1	1	1	2
857	2	46	2	1	2	2	1	2	2	1	2	2	2	2	2	2	2	2	2	1	2	1	2	2	1	1	1	1	1	1	1	2	1	2	1	1	1	1	1	1	1	2	1	1	1	1	1	1	1
858	2	33	2	2	2	2	1	2	2	2	1	1	2	2	2	2	2	2	1	2	1	1	2	2	2	2	1	1	2	2	2	2	2	2	2	2	1	2	2	1	2	2	2	2	1	1	1	1	2
859	2	43	1	1	1	2	1	1	1	1	1	2	2	2	2	2	2	1	2	1	1	1	2	2	2	2	2	2	1	2	2	2	1	2	1	2	1	2	2	2	1	2	1	1	1	1	1	1	2
860	1	46	2	2	2	2	1	2	1	2	2	2	2	2	2	2	2	2	2	2	2	1	2	2	2	2	2	2	2	2	1	1	1	2	1	2	2	2	2	2	1	2	1	1	1	1	2	1	1
861	1	69	2	1	1	2	1	1	1	1	2	2	2	2	2	2	2	2	2	2	1	2	2	2	1	2	1	1	2	2	2	2	1	2	1	1	1	2	2	2	2	2	1	1	1	1	1	2	2
862	2	39	2	2	2	2	1	2	1	1	1	1	2	2	1	2	2	2	2	2	1	1	2	2	1	1	2	1	1	2	2	2	1	2	1	1	1	2	1	1	1	2	1	1	1	1	1	1	2
863	1	34	1	2	2	2	1	2	1	1	2	2	2	2	2	2	2	2	2	2	1	1	2	2	2	2	2	1	1	1	2	2	1	2	1	1	1	2	2	1	2	2	1	1	1	1	1	1	2
864	2	32	2	2	2	2	1	1	2	2	1	2	2	2	2	2	2	2	2	2	1	1	2	2	1	2	2	2	1	1	2	2	2	2	1	1	1	2	1	1	2	2	1	1	1	1	1	1	2
865	2	35	2	1	2	2	2	2	1	1	2	1	2	2	2	2	2	1	2	2	2	1	2	2	1	1	1	1	1	1	1	2	1	2	2	1	1	2	1	1	2	2	1	1	2	1	1	1	2
866	2	43	2	2	2	2	2	1	2	2	1	2	2	2	2	2	2	2	2	1	1	1	2	2	1	2	2	1	2	1	2	2	1	1	1	1	1	2	1	2	2	2	1	1	1	1	1	1	2
867	1	46	2	1	1	1	1	1	1	1	1	1	2	2	1	2	2	1	1	1	1	1	2	2	1	2	2	1	1	2	1	2	1	1	1	1	1	2	1	1	1	2	1	1	1	1	1	1	1
868	1	31	2	2	2	2	2	2	2	2	2	2	2	2	2	2	2	2	2	2	1	1	2	2	2	2	2	2	1	1	2	2	1	2	2	2	2	1	2	1	2	2	1	2	1	1	1	1	2
869	1	34	2	1	1	1	1	1	1	1	1	2	2	2	1	2	2	2	2	2	1	1	2	2	1	2	2	1	1	1	2	2	1	1	1	1	1	1	1	1	1	2	1	1	1	1	1	1	1
870	1	35	1	1	1	2	1	1	2	1	1	2	2	2	2	2	2	2	2	2	2	2	2	2	2	2	1	2	1	1	1	2	1	1	1	1	1	2	2	2	2	2	2	1	2	2	2	2	2
871	2	39	2	1	2	2	2	2	2	2	2	2	2	2	2	2	2	2	2	2	1	1	2	2	2	2	2	2	1	1	1	2	1	1	1	1	1	1	1	1	1	2	1	1	1	1	1	1	1
872	1	51	2	2	1	2	1	1	2	2	2	2	2	2	2	2	2	2	2	2	2	1	2	2	2	2	1	1	2	2	2	2	1	2	2	2	1	2	2	2	2	2	1	1	1	1	2	1	2
873	2	43	2	2	2	2	1	1	2	2	1	2	2	2	2	2	2	2	2	2	1	1	2	2	1	2	1	1	2	2	1	2	1	2	2	2	1	2	1	1	1	2	1	1	2	2	1	2	2
874	2	51	1	2	2	2	1	1	2	2	1	2	2	2	2	2	2	2	2	2	1	1	2	2	1	2	1	1	2	2	2	2	1	1	1	2	1	1	1	2	2	2	1	1	1	1	1	1	1
875	2	35	2	2	2	2	2	2	1	1	1	1	2	2	2	2	1	1	1	1	1	1	2	2	1	1	1	1	2	2	2	2	1	1	1	1	1	1	1	1	1	2	1	1	1	1	1	1	1
876	2	49	2	1	2	1	1	2	2	1	2	2	2	2	2	2	2	2	2	2	1	2	2	2	1	2	1	1	2	1	1	2	1	1	2	2	1	2	1	1	2	2	1	2	1	1	1	1	1
877	2	56	2	1	1	1	1	1	1	1	1	2	1	2	2	2	2	1	1	1	1	1	2	2	2	2	2	1	2	2	1	2	1	1	1	1	1	2	2	2	2	2	1	1	1	1	1	1	1
878	2	41	2	2	2	2	2	2	2	2	2	2	2	2	2	2	2	2	2	1	2	1	2	2	2	2	2	1	2	1	1	2	2	2	2	1	1	2	1	1	2	2	1	1	1	1	1	1	2
879	1	57	2	1	1	1	1	1	1	1	1	2	2	2	2	2	2	2	2	2	1	1	2	2	1	1	2	1	2	2	1	2	1	1	1	1	1	2	1	1	2	2	1	1	1	1	1	1	1
880	1	32	2	2	2	2	2	2	2	2	2	2	2	2	2	2	2	2	2	2	2	1	2	2	1	2	2	1	2	1	1	2	2	2	2	2	1	2	1	2	2	2	1	1	1	1	1	1	1
881	2	63	2	1	2	1	1	1	1	1	1	1	2	2	2	2	2	1	2	2	1	1	2	2	2	2	1	2	1	2	2	2	2	2	2	1	2	2	2	1	1	2	1	1	1	1	1	1	2
882	2	66	1	2	1	2	1	2	2	2	2	2	2	2	2	2	2	2	2	2	2	1	2	2	2	2	2	2	2	2	1	2	1	2	2	2	2	2	1	2	2	2	1	1	2	2	1	1	2
883	1	50	1	2	1	2	1	2	1	1	1	2	1	2	2	2	2	2	2	2	1	1	2	2	2	2	2	2	2	2	2	1	1	2	2	1	2	2	1	2	2	2	2	2	1	1	1	1	2
884	1	40	2	2	2	2	2	1	1	2	1	2	2	2	2	2	2	2	2	2	1	1	2	2	1	1	1	1	1	1	1	2	1	2	2	1	1	2	1	1	2	2	1	1	1	1	1	1	2
885	1	28	1	1	2	2	2	1	1	1	2	2	2	2	2	2	2	2	2	2	1	1	2	2	1	2	2	2	2	2	1	2	1	2	2	1	2	1	2	2	2	2	1	1	1	1	1	1	1
886	1	34	2	2	2	2	2	2	1	2	2	2	2	2	2	2	2	2	2	2	2	2	2	2	2	2	1	2	2	2	2	2	1	2	2	2	2	2	2	2	2	2	2	2	1	2	2	2	2
887	1	56	2	2	1	2	2	1	2	1	2	1	2	2	2	2	2	1	1	2	2	1	2	2	2	2	2	1	2	2	2	2	1	2	2	1	1	2	1	1	2	2	1	1	1	1	1	2	2
888	2	47	2	2	2	2	1	1	1	1	1	1	2	2	2	2	2	2	2	1	1	1	2	2	1	1	1	1	2	1	1	2	1	1	2	1	1	2	2	1	2	2	1	1	1	1	1	1	1
889	1	42	2	2	1	1	2	2	1	1	1	2	2	2	2	2	2	2	2	2	1	2	2	2	1	2	2	1	1	2	1	2	1	2	2	2	1	2	2	1	2	2	1	1	2	1	2	1	2
890	1	49	2	1	1	2	1	1	1	1	2	1	2	2	2	2	2	2	2	2	2	2	2	2	1	2	1	2	2	2	1	2	2	1	1	1	1	2	2	1	2	2	1	1	1	1	1	1	1
891	1	40	2	1	1	2	1	1	1	1	1	1	1	2	2	2	2	2	2	1	1	1	2	2	2	2	2	1	1	2	1	2	1	2	2	1	1	2	1	1	1	2	1	1	1	1	1	1	1
892	1	34	1	2	2	2	2	2	2	2	2	2	2	2	2	2	2	2	2	2	2	2	1	2	2	2	1	1	1	2	2	2	1	2	2	2	2	2	1	1	1	2	1	2	1	1	2	1	2
893	1	35	1	1	2	2	1	2	1	2	2	2	2	2	2	2	2	2	2	2	1	1	2	2	2	2	2	1	2	2	2	1	1	2	2	2	2	1	2	2	1	2	1	2	2	2	1	1	2
894	1	43	2	1	2	2	1	1	1	1	2	2	2	2	2	2	2	2	2	2	2	2	2	2	1	1	1	1	1	1	1	2	2	2	2	1	1	2	1	1	2	2	2	2	1	1	2	2	2
895	2	54	2	1	2	2	2	2	2	1	1	1	2	2	2	2	2	2	2	2	1	1	2	2	2	2	1	2	2	1	2	2	2	2	1	2	1	2	2	2	2	2	1	1	1	2	2	1	2
896	1	45	2	1	1	1	1	1	1	1	1	1	2	2	2	2	2	2	2	2	1	1	2	2	1	1	1	1	2	1	1	2	1	1	1	1	1	2	1	1	2	2	1	1	1	1	1	1	2
897	2	59	3	2	2	1	1	1	1	1	2	2	2	2	2	2	2	2	2	2	1	1	2	2	1	2	2	1	2	1	1	2	1	2	1	1	1	2	2	1	2	2	1	1	1	1	1	1	1
898	2	74	2	1	2	1	1	1	1	1	1	1	2	2	1	2	2	1	2	2	1	1	2	2	1	2	1	1	2	2	2	2	1	2	2	1	2	2	1	1	2	2	1	1	1	1	1	2	2
899	2	44	2	1	2	2	1	1	1	1	1	2	1	2	1	2	2	2	2	1	1	1	2	2	1	2	1	1	2	2	1	2	1	1	2	2	1	2	1	1	2	2	1	1	1	1	1	1	1
900	1	45	1	2	2	2	1	1	1	1	1	1	1	2	2	2	2	2	2	2	1	1	2	2	2	2	2	2	1	2	2	2	1	2	2	2	1	2	1	1	1	2	1	1	1	1	1	1	1
901	1	35	2	2	2	2	2	2	1	1	2	2	2	2	2	2	2	2	2	2	2	2	2	2	2	1	1	2	1	1	2	2	1	2	2	1	2	2	2	2	2	1	1	1	1	1	1	1	1
902	1	46	2	1	2	2	1	2	1	1	2	2	2	2	2	2	2	2	2	2	2	1	2	2	2	2	1	2	1	2	2	2	1	1	1	2	2	2	1	2	2	2	1	1	1	1	1	1	1
903	2	32	2	1	2	1	1	1	1	1	2	2	2	2	2	2	2	2	1	1	1	1	2	2	1	2	2	2	2	1	2	2	2	2	1	2	1	2	1	1	1	2	1	1	1	1	1	1	1
904	2	28	2	2	2	2	2	2	2	1	1	2	2	2	2	2	2	2	2	2	2	2	2	2	2	2	1	2	2	1	1	2	1	2	2	2	2	2	1	1	2	2	1	1	1	1	1	1	2
905	1	57	2	1	1	2	1	2	1	1	2	2	2	2	2	2	2	2	2	2	2	2	2	2	1	1	1	1	1	1	1	2	1	1	1	1	1	1	1	1	1	2	1	1	1	1	1	1	1
906	1	33	2	2	2	2	1	2	2	1	2	2	2	2	1	2	2	2	2	2	1	1	2	2	2	2	1	1	1	1	2	2	1	2	2	1	1	2	1	2	1	2	1	2	2	1	2	1	2
907	2	55	1	2	2	1	2	2	2	1	1	2	2	2	2	2	2	2	2	2	2	2	2	2	2	2	2	1	2	2	2	1	2	2	1	2	1	2	2	2	2	2	1	1	1	1	1	1	2
908	2	33	2	2	2	2	2	2	2	2	2	2	2	2	2	2	2	2	2	2	2	2	1	2	2	2	2	1	2	1	2	2	2	2	2	1	1	1	2	2	2	2	1	2	1	1	1	1	1
909	1	55	1	1	1	2	2	2	2	1	2	2	2	2	2	2	2	2	2	2	2	2	2	2	2	2	1	1	2	1	1	2	1	1	1	1	1	2	2	1	2	2	1	1	1	1	1	1	1
910	1	47	2	2	2	2	1	1	1	1	2	1	2	2	2	2	2	2	2	2	2	1	2	2	1	2	1	1	2	2	2	2	2	1	2	1	1	2	2	1	2	2	1	1	1	1	1	1	2
911	2	32	2	2	2	2	1	2	2	2	2	2	2	2	2	2	2	2	2	2	1	1	2	2	1	2	2	1	2	2	1	2	1	2	2	1	1	2	2	2	2	2	1	1	1	1	1	1	1
912	1	43	2	1	2	1	1	1	1	1	2	1	1	2	1	2	2	2	2	2	2	1	2	2	1	2	1	2	2	2	2	2	1	2	2	2	1	2	1	2	2	2	1	1	1	1	1	1	1
913	2	40	2	2	2	2	2	2	2	2	1	2	2	2	2	2	2	2	2	2	2	2	2	2	2	2	2	1	2	2	2	2	1	1	2	1	1	2	2	2	2	2	1	1	1	1	1	1	1
914	2	48	2	2	2	2	2	2	1	2	2	2	2	2	1	2	2	2	2	2	2	1	2	2	2	1	2	2	1	2	2	2	2	2	1	1	1	2	2	2	2	2	1	1	1	1	2	1	2
915	1	42	2	1	2	2	1	2	2	1	2	2	1	2	2	2	2	2	2	2	2	1	2	2	2	2	2	2	2	1	1	2	1	2	2	2	2	2	2	2	2	2	1	2	1	1	2	2	2
916	1	53	2	2	2	2	1	2	2	1	2	1	2	2	2	2	2	2	2	2	2	1	2	2	2	2	1	2	2	2	2	2	1	2	2	2	2	2	1	1	2	2	1	1	1	1	1	1	2
917	1	34	2	2	2	2	2	2	1	1	2	2	2	2	2	2	2	2	2	2	1	2	2	2	1	2	2	1	1	2	2	2	2	2	2	2	1	2	2	1	1	2	1	2	1	1	2	1	2
918	1	46	2	1	1	1	1	1	1	1	1	1	2	2	1	2	2	1	2	1	1	1	2	2	2	2	1	2	2	1	1	2	1	1	1	2	2	2	1	1	1	2	1	1	1	1	1	1	1
919	2	32	2	2	2	2	1	1	1	1	2	1	2	2	2	2	2	2	1	2	1	1	2	1	2	2	2	2	2	1	2	2	2	2	2	2	2	2	1	1	1	1	1	1	1	1	1	1	1
920	2	34	2	1	2	1	2	2	2	2	1	2	2	2	2	2	2	2	2	2	1	1	2	2	2	2	1	2	2	1	2	2	1	2	2	2	2	2	1	2	2	2	1	1	1	1	1	1	1
921	1	39	2	2	2	2	1	2	2	2	2	2	2	2	2	2	2	2	2	2	1	2	2	2	2	1	2	2	1	2	2	2	1	2	2	1	1	2	1	1	1	2	1	2	1	1	1	1	1
922	1	36	2	1	1	1	1	1	1	1	1	2	2	2	2	2	2	2	2	2	1	1	2	2	2	2	2	1	2	2	1	2	1	1	1	2	1	1	2	2	2	2	1	1	1	1	1	1	2
923	1	51	2	1	1	2	1	1	2	1	1	1	2	2	1	2	2	2	2	2	1	1	2	2	1	2	2	2	1	1	2	2	1	2	1	2	1	2	2	1	2	2	1	2	1	1	1	2	2
924	1	33	2	1	2	2	1	2	2	2	2	2	2	2	2	2	2	2	2	2	1	1	2	2	1	2	1	2	2	2	2	2	1	2	2	2	1	2	2	1	2	2	1	1	1	1	1	1	2
925	1	36	2	2	2	2	2	2	2	2	2	2	2	2	2	2	2	2	2	2	2	2	1	2	1	1	1	1	1	1	1	2	1	1	1	2	1	2	2	2	2	2	1	1	1	1	1	1	2
926	1	34	2	1	2	2	2	1	1	1	2	1	1	2	2	2	2	2	1	1	1	1	2	2	1	1	2	1	1	2	1	2	1	2	1	1	1	2	2	2	1	2	1	1	1	1	2	1	2
927	1	33	2	1	1	1	1	2	2	1	1	2	2	2	2	2	2	2	2	2	1	1	2	2	2	2	2	1	1	1	1	2	1	2	2	2	1	1	1	1	2	2	1	1	2	1	1	1	2
928	2	38	3	1	1	1	1	2	1	1	1	2	2	2	1	2	2	2	2	1	1	1	2	2	1	2	2	2	2	1	2	2	1	2	1	1	2	2	1	2	1	2	1	1	1	1	1	1	1
929	2	58	2	2	2	2	2	2	2	2	1	2	2	2	2	2	2	2	2	2	1	1	2	2	2	2	1	2	2	2	2	2	1	2	2	1	2	2	2	1	2	2	1	1	1	1	1	1	1
930	1	47	1	1	2	2	1	2	1	1	2	2	2	2	2	2	2	2	2	2	2	2	2	2	1	2	1	1	2	1	2	2	1	1	2	1	2	2	2	1	2	2	1	2	1	1	2	1	1
931	1	43	2	1	1	1	1	1	1	1	1	1	1	2	1	2	2	2	2	2	1	1	2	2	1	1	1	1	1	1	1	2	1	1	1	1	1	1	1	1	1	2	1	2	1	1	1	1	1
932	1	49	2	2	1	2	1	1	1	1	2	2	2	2	2	2	2	2	2	2	2	1	2	2	2	2	1	2	2	2	2	2	1	2	1	2	1	2	2	1	2	2	1	2	1	1	1	1	1
933	2	52	1	2	2	2	1	2	2	2	2	2	2	2	2	2	2	2	2	2	1	2	2	2	1	2	2	2	2	2	1	2	2	1	2	1	1	2	1	2	2	2	1	1	1	1	1	1	1
934	1	32	2	1	1	2	2	2	2	2	2	2	2	2	2	2	2	2	1	2	2	1	2	2	1	2	1	2	2	2	2	2	2	2	2	2	2	2	1	2	2	2	1	1	1	1	1	1	1
935	1	35	1	1	1	1	1	1	1	1	1	1	2	2	2	2	2	1	1	1	1	1	2	2	1	2	1	1	1	1	1	2	1	1	2	2	2	2	1	1	1	2	1	1	1	1	1	1	1
936	2	37	2	2	1	1	1	2	1	1	2	2	1	2	2	2	2	2	2	2	1	1	2	2	1	2	2	1	2	1	1	2	1	1	1	1	1	1	1	1	1	2	1	1	1	1	1	1	1
937	2	32	2	1	1	1	1	2	1	1	1	2	2	2	2	2	2	2	2	2	2	2	2	2	1	1	1	1	1	1	1	2	1	1	1	1	1	1	1	1	1	2	2	2	1	1	1	1	1
938	2	34	2	2	2	2	1	2	1	2	2	2	1	2	2	2	2	2	2	2	2	2	2	2	2	2	1	1	1	1	2	2	1	1	1	1	1	2	2	2	1	2	1	1	1	1	1	1	2
939	1	34	2	1	1	2	1	2	1	1	1	1	2	2	2	2	2	2	2	2	2	1	2	2	1	2	1	2	2	1	1	2	1	1	1	2	2	1	2	1	2	2	1	2	2	1	1	2	2
940	2	55	2	2	2	2	1	2	1	2	2	1	2	2	2	2	2	2	2	2	2	2	2	2	2	2	2	2	2	1	1	2	1	1	2	2	2	2	2	2	2	2	1	2	2	1	1	2	1
941	1	46	2	1	1	2	1	1	1	1	2	2	2	2	2	2	2	2	2	2	1	1	2	2	2	2	1	1	2	1	2	2	1	2	2	1	1	2	2	2	2	2	1	2	1	1	1	1	2
942	1	42	2	1	1	1	1	1	2	2	1	2	1	2	2	2	2	2	2	2	1	1	2	2	2	2	2	2	2	2	1	2	1	2	2	2	1	2	2	2	2	2	1	1	1	1	1	1	1
943	1	37	2	1	1	2	1	2	1	1	2	2	2	2	2	2	2	2	2	1	1	2	2	2	2	2	2	1	1	1	2	2	1	2	1	2	2	2	1	2	2	2	1	1	1	1	1	1	1
944	2	34	2	2	2	2	1	1	1	1	1	1	2	2	2	2	2	2	2	2	1	2	2	2	1	2	2	2	2	2	2	2	1	1	1	1	1	1	1	1	1	2	1	1	1	1	1	1	1
945	1	44	2	2	2	2	1	2	1	1	1	2	2	2	2	2	2	2	2	1	1	1	2	2	1	1	1	1	1	1	1	2	1	2	2	1	2	2	1	1	2	2	1	1	1	1	1	1	1
946	1	44	2	2	2	2	1	2	2	2	2	2	2	2	2	2	2	2	2	2	1	1	2	2	2	2	1	1	2	2	2	2	1	2	1	2	2	2	2	2	2	2	1	1	2	1	2	2	2
947	2	45	2	2	2	2	2	2	2	1	2	2	2	2	2	2	2	2	2	2	1	1	2	2	1	2	2	1	2	2	2	2	2	1	2	1	2	2	1	2	2	2	1	1	1	1	1	1	2
948	2	47	2	1	2	2	2	2	2	2	1	2	2	2	2	2	2	2	2	2	1	1	2	2	1	2	1	1	2	1	1	2	1	2	2	2	1	2	1	1	1	2	1	1	1	1	1	1	1
949	2	30	3	2	2	1	2	2	2	2	2	2	2	2	2	2	2	2	2	2	2	1	2	2	1	1	1	1	1	1	1	2	1	2	2	1	1	2	1	1	1	2	1	1	1	1	1	1	1
950	2	30	3	2	2	2	2	2	2	2	2	2	2	2	2	2	2	2	2	2	1	2	2	2	2	2	2	1	2	2	2	2	1	2	2	2	2	2	2	2	2	2	2	2	2	1	2	2	2
951	1	35	2	1	1	2	1	2	1	1	2	1	2	2	1	2	2	2	1	1	1	1	2	2	1	1	1	2	1	1	1	2	1	1	1	2	2	2	1	2	1	2	1	1	1	1	1	1	1
952	2	49	2	2	2	2	1	2	1	1	2	2	2	2	2	2	2	2	2	2	2	1	2	2	1	2	2	1	2	1	1	2	1	1	2	2	2	2	1	2	1	2	1	1	1	1	1	1	1
953	1	48	1	2	2	2	2	2	2	1	2	1	2	2	2	2	2	2	2	2	2	1	2	2	1	2	2	2	2	2	2	2	1	2	2	1	1	1	2	2	2	2	1	1	1	1	1	1	1
954	2	50	2	2	2	2	2	2	2	2	1	2	2	2	2	2	2	2	2	2	1	1	2	2	1	1	1	1	1	1	1	2	2	2	1	1	1	2	2	1	1	2	1	1	1	1	1	1	1
955	1	35	2	1	2	2	2	2	1	1	2	2	2	2	2	2	2	2	2	2	2	2	2	2	2	2	2	2	2	2	1	2	1	2	2	2	2	2	2	1	2	2	1	2	2	2	2	2	2
956	2	30	2	2	2	1	1	2	2	2	2	2	2	2	2	2	2	2	2	1	1	1	2	2	1	2	2	1	1	2	2	2	1	2	2	1	2	2	2	1	2	2	1	1	1	1	1	1	2
957	1	45	2	1	2	1	1	2	2	1	2	2	2	2	2	2	2	2	2	2	1	1	2	2	1	1	2	2	2	1	2	2	1	1	2	2	2	2	2	2	2	2	1	1	1	1	1	1	2
958	2	33	2	1	1	2	1	1	1	1	1	1	2	2	2	2	2	2	2	2	2	1	2	2	1	1	1	1	2	2	2	2	1	1	1	1	1	1	2	2	2	2	1	1	1	1	1	1	1
959	1	70	2	1	2	2	2	2	2	2	2	2	2	2	2	2	2	2	2	1	2	2	2	2	1	2	2	2	1	2	1	2	1	2	2	2	2	2	1	2	1	2	1	2	1	1	1	1	1
960	2	52	2	1	1	2	1	1	1	2	1	2	2	2	2	2	2	2	2	2	1	1	2	2	2	2	1	1	2	2	2	2	2	2	2	2	1	2	1	1	1	2	1	1	1	1	1	1	1
961	2	35	2	2	2	1	1	2	2	1	2	2	2	2	2	2	2	2	2	2	1	1	2	2	1	2	1	2	2	2	1	2	1	1	2	1	1	2	2	1	2	2	1	1	1	1	1	1	1
962	2	62	3	1	1	1	1	1	1	1	1	1	1	1	1	1	1	1	1	1	1	1	2	2	2	2	2	2	2	2	1	2	2	2	2	2	2	2	1	2	2	2	2	2	2	2	2	2	2
963	2	55	2	1	2	2	2	2	1	1	2	1	2	2	2	2	2	2	2	2	2	2	2	2	1	1	1	2	2	1	2	2	1	1	1	2	1	2	2	1	2	2	1	1	1	1	2	2	1
964	1	60	2	1	1	2	2	2	2	2	2	2	2	2	2	2	2	2	2	2	2	2	2	2	2	2	2	2	1	1	1	2	1	2	2	2	2	2	1	1	2	2	1	1	1	1	1	2	1
965	2	63	2	1	2	2	2	1	1	1	2	2	2	2	1	2	2	2	2	1	2	2	2	2	1	2	2	2	2	1	2	2	2	2	2	1	1	2	1	2	2	2	1	1	1	2	1	1	2
966	1	60	2	1	2	2	1	2	1	1	2	1	2	2	2	2	2	1	2	2	1	1	2	2	1	2	2	2	2	2	2	2	2	1	2	2	1	2	2	2	2	2	1	1	1	1	1	1	1
967	1	48	2	1	1	2	2	2	1	1	2	1	2	2	2	2	2	2	2	2	1	2	2	2	2	2	2	1	2	2	1	2	1	2	2	1	1	2	1	2	2	2	1	1	1	1	1	1	1
968	1	37	2	1	1	1	2	2	2	2	1	1	2	2	2	2	1	2	2	2	1	1	2	2	1	1	1	2	1	1	1	2	1	2	2	1	2	2	1	1	2	2	1	1	2	1	1	2	2
969	2	55	2	2	2	2	1	2	2	2	2	2	2	2	2	2	2	2	2	2	1	1	2	2	1	1	1	2	2	2	1	2	1	1	1	1	2	2	1	1	2	2	1	1	1	1	1	1	1
970	2	54	1	2	1	2	2	2	1	1	2	2	2	2	2	2	2	1	2	2	1	1	2	2	2	2	2	2	2	2	1	2	2	2	2	2	2	2	2	1	1	2	1	1	1	1	1	1	1
971	2	54	2	2	2	2	1	2	1	1	2	2	2	2	2	2	2	2	2	2	1	1	2	2	1	2	1	2	2	1	1	2	1	2	1	2	1	1	2	2	1	2	1	1	1	1	1	1	1
972	1	39	2	2	2	2	1	1	1	1	2	2	2	2	2	2	2	2	2	2	2	2	2	2	1	1	1	1	2	2	2	2	1	1	1	1	2	2	2	2	2	2	1	1	1	1	1	1	1
973	1	45	2	1	1	2	1	1	2	2	2	2	2	2	2	2	2	2	2	2	2	1	2	2	1	2	2	1	2	2	2	2	1	2	2	2	1	2	2	1	2	2	2	2	1	1	1	2	2
974	2	52	2	1	2	2	2	2	1	2	2	2	2	2	2	2	2	2	2	2	1	1	2	2	1	2	2	2	2	2	2	2	1	1	1	1	1	1	1	1	1	2	1	1	1	1	1	1	1
975	2	31	3	2	2	2	1	2	2	2	2	2	2	2	2	2	2	2	2	2	2	1	2	2	1	1	1	2	1	2	1	2	1	1	1	1	1	2	1	1	1	2	1	2	1	1	1	1	2
976	1	34	2	2	2	1	2	2	1	1	2	1	1	2	1	2	2	2	2	2	1	2	2	2	1	1	2	1	2	1	1	2	1	2	1	1	1	2	1	1	2	2	1	1	1	1	1	2	2
977	2	62	2	2	2	1	2	2	2	2	2	2	2	2	2	2	2	2	2	2	2	2	2	2	1	2	2	2	2	2	2	2	1	2	2	1	1	2	1	1	1	2	1	1	1	1	1	1	1
978	1	46	2	1	2	2	2	2	2	2	2	2	2	2	2	2	2	2	2	2	2	2	2	2	1	2	2	2	2	2	2	2	1	2	2	2	2	2	2	2	2	2	1	2	2	2	2	2	2
979	1	39	2	1	1	1	2	1	2	2	2	2	2	2	2	2	2	2	2	2	2	1	2	2	1	2	2	1	2	2	2	2	1	2	2	2	1	2	2	1	2	2	1	1	1	1	1	1	1
980	1	35	1	1	2	2	1	1	1	2	2	2	2	2	2	2	2	2	2	2	2	2	2	2	1	2	2	1	2	1	2	2	2	1	2	2	1	2	2	2	2	2	1	1	2	1	1	1	2
981	2	60	2	2	2	2	1	2	1	1	2	2	2	2	2	2	2	2	2	2	1	2	2	2	2	2	1	2	2	1	1	2	2	2	2	1	1	2	2	1	2	2	1	1	1	1	1	1	1
982	1	55	1	2	2	2	1	1	1	1	1	2	2	2	2	2	2	2	2	2	2	2	2	2	2	2	2	1	1	1	2	2	1	1	1	2	1	2	1	1	1	2	1	1	1	1	1	1	1
983	2	44	3	1	2	2	2	2	2	1	2	2	1	2	2	2	2	2	2	2	2	1	2	2	2	2	2	2	2	1	2	2	2	2	2	2	2	2	1	1	2	2	1	1	1	1	1	1	1
984	1	32	2	2	1	1	1	2	1	1	1	2	2	2	2	2	2	2	2	2	2	2	2	2	2	2	2	2	2	2	1	2	2	2	2	2	2	2	2	1	2	2	1	1	1	1	1	1	2
985	1	29	2	2	2	1	1	1	1	1	1	2	2	2	2	2	2	2	2	1	1	1	2	2	2	2	1	1	2	1	1	2	1	2	1	1	1	2	1	1	2	2	2	1	1	1	1	1	1
986	2	60	3	1	2	2	1	2	2	2	1	2	2	2	2	2	2	2	2	2	2	1	2	2	2	2	2	1	2	2	2	2	2	2	2	1	1	2	2	2	2	2	1	1	1	1	1	1	1
987	1	43	2	2	2	2	2	2	2	2	1	2	2	2	2	2	2	2	2	2	2	1	2	2	2	2	2	2	2	1	1	2	1	2	2	2	2	2	2	2	2	2	1	1	1	1	1	1	2
988	1	53	2	2	1	2	1	1	1	1	1	1	2	2	2	2	2	2	2	2	1	1	2	2	1	2	1	1	2	1	2	2	1	1	2	1	1	2	2	1	2	2	1	1	1	1	1	1	1
989	1	41	1	1	2	2	1	1	1	1	1	2	2	2	2	2	2	2	1	1	1	1	2	2	1	2	2	2	2	2	2	2	1	2	1	2	1	2	1	2	2	2	1	1	1	2	1	1	1
990	2	47	2	1	1	2	2	1	1	1	2	2	2	2	2	2	2	2	2	2	1	1	2	2	1	2	2	1	2	1	2	2	2	2	2	1	2	2	1	1	2	2	1	1	1	2	1	2	2
991	1	45	2	1	1	1	1	1	1	1	1	1	1	2	2	2	2	1	2	2	1	1	2	2	1	1	1	1	1	1	1	2	1	1	1	1	1	1	1	1	1	2	1	1	1	1	1	1	1
992	1	58	1	2	2	2	1	1	1	1	2	2	2	2	2	2	2	2	2	2	1	1	2	2	2	2	2	2	1	2	2	2	1	1	1	2	2	2	2	2	1	2	1	1	1	1	1	1	1
993	2	38	2	1	1	1	1	2	1	1	1	1	2	2	2	2	2	2	2	2	2	2	2	2	1	2	2	2	1	2	1	2	1	1	1	1	1	2	1	1	1	2	1	1	1	1	1	1	2
994	1	59	1	1	1	1	1	1	1	1	2	2	2	1	2	2	2	2	2	1	2	2	2	2	1	2	2	2	2	2	1	2	2	1	1	2	2	2	2	2	2	2	1	1	1	1	1	1	1
995	2	57	2	1	2	2	2	1	1	1	1	2	2	2	2	2	2	1	2	2	1	1	2	2	1	1	2	2	2	2	1	2	1	2	2	1	1	2	1	1	2	2	1	2	1	1	1	1	2
996	2	56	2	2	2	2	2	2	1	1	2	2	2	2	2	2	2	2	2	2	2	1	2	2	1	1	2	1	2	2	1	2	2	2	2	1	1	2	2	1	2	2	1	1	1	1	1	1	1
997	1	33	3	1	1	1	1	2	1	1	1	1	1	2	2	2	2	2	1	1	1	1	2	2	1	1	1	1	1	1	1	2	1	1	1	1	1	2	1	1	1	2	1	1	1	1	1	1	1
998	2	32	2	2	1	1	1	2	1	1	2	1	1	2	2	2	2	2	1	1	2	1	2	2	2	2	1	2	2	1	1	2	1	2	2	1	1	2	1	1	1	2	1	1	1	1	1	1	1
999	1	41	2	1	1	2	1	1	2	2	1	2	2	2	2	2	2	2	2	2	1	2	2	2	1	1	1	1	2	2	2	2	1	1	1	2	1	2	2	2	2	2	1	1	1	1	2	1	2
1000	2	45	1	2	2	2	2	1	2	2	1	2	2	2	1	2	2	2	2	2	1	1	2	2	1	2	2	1	2	2	1	2	1	2	2	1	1	2	1	1	1	2	1	1	1	1	1	2	2
1001	1	53	1	2	2	2	2	2	2	2	1	2	2	2	2	2	2	2	2	2	1	2	2	2	1	2	2	1	2	1	2	2	2	2	2	2	1	2	2	2	2	2	1	1	1	1	1	1	1
1002	1	35	2	1	1	1	1	1	1	1	2	2	2	2	2	2	2	2	2	2	1	1	2	2	1	2	2	2	2	1	1	2	2	2	2	1	1	2	2	1	2	2	1	1	1	1	1	1	1
1003	2	41	3	2	2	2	1	2	1	1	2	1	2	2	2	2	2	2	2	2	1	2	2	2	2	2	2	2	2	2	2	1	1	2	2	2	2	2	2	2	1	2	1	1	1	1	1	1	2
1004	1	76	3	2	2	2	2	2	1	1	2	1	2	2	2	2	2	2	2	2	2	2	2	2	1	1	1	2	1	1	1	2	1	1	1	1	2	2	1	1	1	2	1	1	1	1	1	1	1
1005	2	53	2	1	2	2	2	2	1	1	1	2	2	2	2	2	2	2	2	2	2	1	2	2	1	2	2	2	1	1	1	2	1	2	2	1	2	2	2	1	1	2	1	1	1	1	1	1	1
1006	2	33	2	2	2	2	2	2	2	2	1	2	2	2	2	2	2	2	2	2	1	1	2	2	1	2	2	2	2	2	2	2	1	2	2	1	2	2	2	2	2	2	1	1	1	1	1	1	1
1007	1	35	2	1	1	2	1	1	1	1	2	2	2	2	2	2	2	1	2	2	1	2	2	2	1	2	1	1	2	2	2	2	2	1	2	2	1	1	2	1	1	2	1	1	1	1	1	1	1
1008	1	34	1	2	1	2	1	2	1	1	2	1	2	2	2	2	2	2	2	2	1	2	2	2	1	1	1	1	1	1	1	2	1	1	1	1	1	1	1	1	1	2	1	1	1	1	1	1	1
1009	1	27	2	1	1	1	1	1	1	1	1	1	1	2	2	2	2	2	1	1	1	1	2	2	1	2	2	2	1	1	1	2	1	1	2	2	1	1	1	1	1	2	1	2	2	1	1	1	2
1010	2	60	2	2	2	2	2	2	1	1	2	2	2	2	2	2	2	2	2	2	2	1	2	2	1	2	2	1	2	2	2	2	1	2	2	2	2	2	1	1	2	2	1	1	1	1	1	1	1
1011	2	49	2	1	1	2	1	2	1	1	2	1	2	2	2	2	2	2	2	1	2	1	2	2	2	2	2	2	1	2	2	2	2	2	2	1	1	1	1	1	1	2	1	1	1	1	1	1	1
1012	2	61	2	2	2	2	2	2	2	2	2	2	2	2	2	2	2	2	2	2	2	1	2	2	2	2	1	1	2	2	2	2	1	2	2	2	1	2	1	2	1	2	1	1	2	1	1	1	2
1013	1	33	2	1	2	2	1	1	2	2	1	2	2	2	2	2	2	2	2	2	1	1	2	2	2	2	1	1	2	2	2	2	2	1	1	2	1	2	1	2	2	2	1	1	1	1	1	1	2
1014	1	33	1	2	1	2	1	2	1	1	1	2	1	2	2	2	2	2	1	2	1	1	2	2	2	2	2	2	2	2	1	2	1	1	1	2	1	2	2	2	2	2	1	1	1	1	1	1	1
1015	1	37	2	1	2	2	2	2	2	1	2	2	2	2	2	2	2	2	2	2	1	2	2	2	1	2	2	2	2	1	2	2	1	1	2	2	2	2	2	2	2	2	1	2	2	1	1	2	2
1016	1	80	1	2	1	2	1	1	1	1	1	2	2	2	2	2	2	1	2	2	1	2	2	2	2	2	2	2	2	2	1	2	1	2	2	1	1	2	2	2	2	2	1	1	2	1	1	1	2
1017	2	58	3	1	1	2	1	2	2	2	2	2	2	2	2	2	2	2	2	2	1	1	2	2	1	2	1	1	1	2	1	2	1	2	2	2	2	2	1	2	2	2	1	1	2	1	1	1	1
1018	2	37	2	1	2	2	2	2	1	1	2	2	2	2	2	2	2	2	2	2	2	1	2	2	1	2	2	1	1	1	2	2	2	2	1	1	1	2	1	1	2	2	2	2	1	1	1	1	2
1019	1	42	2	2	2	2	1	1	1	1	1	2	2	2	2	2	2	2	2	2	1	1	2	2	1	2	2	2	2	2	2	2	2	1	2	1	1	2	2	1	2	2	1	1	1	1	1	1	1
1020	2	32	2	2	2	2	2	2	1	1	1	2	2	2	2	2	2	2	2	2	1	1	2	2	1	2	1	2	2	1	2	2	2	1	2	2	1	2	2	1	2	2	1	2	1	1	2	1	2
1021	1	36	2	2	2	2	2	2	1	2	1	2	2	2	2	2	2	2	2	2	1	1	2	2	1	2	1	2	1	2	1	2	1	1	1	1	1	1	1	2	2	2	1	2	1	1	1	1	2
1022	2	51	2	1	2	2	1	2	2	2	2	2	2	2	2	2	2	2	2	2	2	2	2	2	2	2	1	1	2	2	2	2	1	2	2	1	1	2	2	2	2	2	1	1	1	1	1	1	2
1023	2	46	2	1	2	2	2	2	2	1	2	2	2	2	2	2	2	2	2	2	1	1	2	2	2	2	2	2	2	1	2	2	1	1	1	1	1	2	1	2	2	2	1	1	1	1	1	1	1
1024	1	38	2	2	1	2	1	2	1	1	2	2	2	2	2	2	2	2	2	2	2	2	2	2	1	2	1	1	1	1	1	2	2	1	1	1	1	2	2	2	2	2	1	1	1	1	1	1	1
1025	1	32	3	2	2	1	1	1	1	1	1	1	1	2	2	2	2	2	2	2	2	1	2	2	2	2	2	2	1	2	2	2	1	2	2	2	2	2	1	1	2	2	1	1	1	1	1	1	1
1026	1	33	1	1	1	1	1	2	2	2	2	2	2	2	2	2	2	2	2	2	1	1	2	2	2	2	1	1	2	2	2	2	1	2	2	2	2	2	1	1	2	2	1	1	1	1	1	1	1
1027	1	33	3	2	2	1	1	2	2	2	2	2	2	2	1	2	2	2	2	2	1	2	2	2	1	2	2	1	1	2	2	2	2	1	2	2	1	2	1	1	2	2	1	1	1	1	1	1	1
1028	1	59	2	1	1	2	1	2	2	1	1	1	2	2	2	2	2	2	2	2	1	2	2	2	1	2	1	1	1	1	1	2	1	2	2	1	1	2	1	1	2	2	1	1	1	1	1	1	1
1029	2	58	2	2	2	2	2	2	2	1	2	2	2	2	2	2	2	2	2	2	2	1	2	2	1	2	1	2	2	1	1	2	1	1	1	1	1	2	2	1	2	2	1	1	1	1	1	1	2
1030	1	49	2	1	2	2	1	2	1	2	2	2	2	2	2	2	2	2	2	2	2	2	2	2	2	2	2	1	2	1	2	2	1	1	2	2	2	2	2	2	2	2	2	2	2	1	1	2	2
1031	2	64	2	1	1	1	1	1	1	1	1	1	1	2	1	2	2	1	1	1	1	1	2	2	1	1	1	1	1	1	1	2	1	1	1	1	1	1	1	1	1	2	1	1	1	1	1	1	1
1032	2	54	2	2	2	2	1	2	2	1	2	1	2	2	2	2	2	1	2	2	1	2	2	2	1	2	1	1	2	2	2	2	2	1	1	1	1	2	2	1	2	2	1	1	1	1	1	1	1
1033	1	41	2	2	2	2	1	2	1	2	1	1	2	2	2	2	2	2	2	2	1	1	2	2	1	1	1	1	1	1	1	2	1	1	1	1	1	1	1	1	1	2	1	1	1	1	1	1	2
1034	2	37	2	1	1	1	1	1	1	1	2	1	2	1	2	2	1	2	2	2	1	1	2	2	1	2	2	1	1	1	1	2	1	2	2	2	1	2	2	1	2	2	1	1	1	1	1	1	1
1035	2	35	2	1	2	2	2	2	1	1	2	2	2	2	2	2	2	2	2	2	2	2	2	2	1	2	1	2	2	1	2	2	2	2	1	1	2	2	2	2	1	2	1	1	1	1	1	1	1
1036	2	34	3	2	1	2	2	1	2	2	2	2	2	2	2	2	2	2	2	2	2	1	2	2	2	2	2	2	2	2	1	2	1	2	2	2	1	2	1	2	2	2	1	1	1	1	1	1	1
1037	1	45	2	2	2	2	2	2	1	1	2	2	2	2	2	2	2	2	2	2	1	1	2	2	1	2	1	1	1	2	2	2	1	1	2	2	2	2	2	2	2	2	1	1	1	1	1	1	2
1038	2	41	2	2	2	2	2	2	2	2	2	2	2	2	2	2	2	2	2	2	2	2	1	2	1	1	1	1	1	2	1	2	1	2	2	1	1	2	1	2	2	2	1	1	1	1	1	1	2
1039	2	29	2	2	2	2	2	2	1	1	2	2	2	2	2	2	2	2	2	2	1	1	2	2	1	2	2	1	2	1	2	2	2	2	1	1	1	2	2	1	2	2	1	1	1	1	1	1	2
1040	2	45	2	2	2	2	2	2	2	1	2	2	2	2	2	2	2	2	2	1	1	1	2	2	1	1	1	1	1	1	1	2	1	2	2	1	1	1	1	2	2	2	1	1	1	1	1	1	1
1041	1	34	2	2	2	2	2	1	2	2	1	2	2	2	2	2	2	2	2	2	1	1	2	2	1	2	2	1	1	1	1	2	1	2	2	1	2	2	2	1	1	2	1	1	2	2	2	1	1
1042	1	31	3	2	2	2	2	2	1	1	2	2	2	2	2	2	2	2	2	2	1	1	2	2	1	2	2	2	2	2	1	2	2	2	2	2	2	2	1	2	2	2	1	1	1	1	1	1	1
1043	2	61	3	1	1	1	1	1	1	1	1	1	1	2	1	2	2	2	1	1	1	1	2	2	2	1	2	1	1	1	2	2	1	1	1	1	1	2	1	2	1	2	1	1	1	1	1	1	1
1044	2	51	3	1	2	2	2	2	2	2	1	2	2	2	2	2	2	2	2	2	1	1	2	2	2	2	2	1	1	1	2	2	1	2	2	2	1	2	1	2	2	2	1	1	2	1	1	1	2
1045	2	32	2	2	2	2	2	2	2	2	1	2	2	2	2	2	2	2	2	2	1	1	2	2	2	2	1	1	2	2	2	2	1	2	2	1	1	2	2	2	2	2	1	2	1	2	1	1	2
1046	1	50	2	2	2	2	1	2	1	1	2	2	2	2	2	2	2	2	2	2	1	2	2	2	1	2	1	1	1	1	2	2	2	1	1	1	1	2	2	2	2	2	1	1	1	1	1	1	1
1047	1	41	2	2	2	2	2	2	1	1	2	2	2	2	2	2	2	2	2	2	1	1	2	2	1	2	2	1	1	1	2	2	1	1	2	2	2	2	2	1	2	2	1	1	1	1	1	1	1
1048	1	32	2	1	2	1	1	2	1	2	1	2	2	2	2	2	2	2	2	2	1	1	2	2	1	2	1	2	2	2	1	2	1	1	1	1	1	1	1	2	2	2	1	1	1	1	1	1	1
1049	2	32	3	1	2	2	1	1	2	2	1	2	2	2	2	2	2	2	2	1	1	1	2	2	1	2	2	1	2	2	1	2	1	2	1	1	1	2	1	2	2	2	1	1	1	1	1	1	1
1050	1	30	2	1	2	1	2	2	2	2	2	2	2	2	2	2	2	2	2	2	1	2	2	2	2	2	2	1	2	2	1	2	2	2	2	1	2	2	2	2	2	2	1	2	1	1	1	2	2
1051	2	30	2	1	2	2	1	1	1	1	1	1	2	2	1	2	2	2	1	1	1	1	2	2	1	2	1	1	1	2	2	2	1	1	1	1	1	1	1	1	1	2	1	1	1	1	1	1	1
1052	1	39	3	2	1	2	2	2	1	1	2	1	2	2	2	2	2	2	2	2	2	2	2	2	1	2	1	1	2	2	1	2	1	2	2	2	2	2	1	1	2	2	2	2	1	1	1	1	2
1053	2	40	2	2	2	2	2	1	2	2	1	2	2	2	2	2	2	2	2	2	1	1	2	2	1	2	1	1	2	2	2	2	1	2	2	1	1	2	1	2	2	2	1	1	1	1	1	1	1
1054	1	56	2	2	2	2	2	1	2	2	2	1	2	2	2	2	2	2	2	2	2	2	2	2	2	2	2	1	2	2	2	2	2	2	2	2	1	2	2	2	2	2	1	1	1	1	1	1	1
1055	1	43	2	2	2	2	2	2	1	1	1	2	2	2	2	2	2	2	2	2	2	1	2	2	1	2	1	2	1	2	2	2	1	2	2	1	2	2	1	2	2	2	1	1	1	1	1	1	1
1056	1	34	2	1	2	2	1	2	1	1	2	2	2	2	2	2	2	2	2	2	1	2	2	2	1	2	2	2	2	1	2	2	1	2	2	2	2	2	2	2	2	2	1	1	1	1	1	1	1
1057	2	30	2	1	2	1	2	1	1	1	1	2	2	2	2	2	2	2	2	2	2	2	2	2	1	2	2	1	2	1	2	2	1	1	2	1	1	2	2	2	2	2	1	2	2	1	1	1	2
1058	2	32	2	2	2	2	1	2	1	1	2	2	2	2	2	2	2	2	2	2	2	2	2	2	1	2	2	2	2	2	2	2	1	2	2	1	1	2	2	2	2	2	1	1	1	1	2	1	2
1059	1	35	2	2	2	2	2	2	2	2	2	2	2	2	2	2	2	2	2	2	2	2	1	2	2	2	2	2	2	2	1	2	1	1	1	1	1	2	1	1	1	2	1	1	1	1	1	1	1
1060	1	70	2	2	2	2	2	2	1	1	1	2	2	2	2	2	2	2	2	2	2	2	2	2	1	2	2	1	2	1	2	2	1	1	1	2	1	2	2	2	2	2	1	1	1	2	2	1	2
1061	1	67	2	1	1	1	1	1	1	1	1	1	1	2	1	2	1	1	1	1	1	1	2	2	1	1	1	1	1	2	1	2	1	1	2	1	1	2	1	1	1	2	1	2	1	1	2	1	2
1062	1	47	2	2	1	1	1	1	1	2	1	1	2	2	2	2	2	2	2	1	1	1	2	2	1	2	1	1	2	2	1	2	1	1	1	1	1	2	2	2	1	2	1	1	1	1	1	1	1
1063	2	56	2	1	1	1	1	2	2	1	1	2	2	2	2	2	2	2	2	1	1	1	2	2	1	2	1	1	1	1	1	2	1	2	2	1	1	2	2	1	2	2	1	1	1	1	1	1	1
1064	1	43	2	1	1	2	1	2	2	1	1	1	2	2	2	2	2	2	2	2	2	1	2	2	2	2	2	1	1	2	2	2	1	1	1	2	1	2	2	2	2	2	1	1	2	1	1	1	2
1065	2	44	2	1	2	2	1	2	1	1	1	2	1	2	2	2	2	2	2	2	2	1	2	2	1	2	1	1	2	1	1	2	1	2	1	1	1	2	1	1	2	2	1	1	1	1	1	1	1
1066	2	46	2	1	2	2	1	2	2	2	1	2	2	2	2	2	2	2	2	2	1	2	2	2	2	2	1	1	1	1	2	1	2	2	2	1	2	2	2	1	1	2	1	1	1	1	2	1	2
1067	1	34	2	1	2	2	2	2	2	1	2	2	2	2	2	2	2	2	2	2	1	2	2	2	2	1	2	2	2	2	1	2	1	2	2	2	2	2	1	2	2	2	1	1	1	1	1	1	1
1068	2	41	2	2	2	1	1	1	1	1	1	2	2	2	2	2	2	2	2	1	1	1	2	2	1	2	2	1	2	2	1	2	1	1	1	1	1	1	1	1	1	2	1	1	1	1	1	1	1
1069	2	32	2	1	1	1	1	2	1	1	1	1	2	2	2	2	2	2	2	2	1	1	2	2	1	2	2	1	2	1	2	2	1	2	2	1	1	1	1	1	2	2	1	1	1	1	1	1	1
1070	2	47	2	1	2	1	2	2	1	2	2	2	2	2	2	2	2	2	2	2	2	1	2	2	2	2	1	2	2	2	1	2	2	2	2	1	2	2	2	2	2	2	1	1	1	2	2	1	2
1071	1	42	3	2	1	2	2	2	1	1	2	2	2	2	2	2	2	2	2	2	1	1	2	2	1	2	2	2	2	1	2	2	1	1	2	1	1	2	1	1	2	2	1	1	1	1	1	1	2
1072	2	42	2	2	2	2	2	2	1	1	2	2	2	2	2	2	2	2	2	2	1	1	2	2	1	2	2	1	2	1	2	2	2	2	2	2	1	2	2	2	1	2	1	1	2	2	1	1	2
1073	1	41	2	1	2	2	1	1	1	1	1	2	2	2	1	2	2	2	2	2	1	1	2	2	2	2	1	1	2	2	2	2	1	2	1	1	1	1	1	1	1	2	1	1	1	1	1	1	1
1074	1	41	2	1	1	2	1	2	2	1	2	2	2	2	2	2	2	2	2	2	2	1	2	2	2	1	2	1	2	1	2	2	1	2	2	1	1	2	1	1	1	2	1	1	1	1	1	1	2
1075	2	36	2	1	1	1	1	1	1	1	1	1	1	2	1	2	2	2	1	1	1	1	2	2	2	2	1	2	1	2	2	2	1	2	2	1	1	1	1	1	1	2	1	1	1	1	1	1	1
1076	1	33	1	1	2	2	2	1	1	1	2	2	2	2	2	2	2	2	2	1	2	2	2	2	1	2	2	2	1	2	2	2	1	2	2	2	2	2	1	1	2	2	1	1	1	1	1	1	1
1077	1	61	2	2	2	2	2	1	1	2	2	1	2	2	2	2	2	2	1	2	1	2	2	2	1	2	1	2	1	2	2	2	1	1	2	2	2	1	1	2	1	2	1	2	1	1	1	1	1
1078	1	44	1	2	2	2	2	2	2	2	2	2	2	2	2	2	2	2	2	2	2	2	1	2	1	2	2	1	2	1	2	2	2	1	2	1	2	2	2	1	2	2	1	1	1	1	1	1	1
1079	2	55	2	2	2	1	1	2	2	1	2	2	2	2	1	2	2	2	2	1	2	1	2	2	2	1	2	1	1	2	1	2	1	1	1	1	1	2	1	1	1	2	1	1	1	1	1	1	1
1080	1	40	2	2	2	2	2	2	2	1	2	2	2	2	2	2	2	2	2	2	2	2	2	2	1	2	2	2	2	2	2	2	1	2	2	1	1	2	2	2	2	2	1	2	2	2	2	2	2
1081	1	47	3	2	2	2	1	2	2	1	2	2	2	2	2	2	2	2	2	2	2	2	2	2	1	2	2	1	1	2	1	2	1	1	2	2	2	2	1	1	2	2	1	1	1	1	1	1	1
1082	2	64	2	1	1	2	1	1	1	1	1	1	2	2	2	2	1	1	1	1	1	1	2	2	2	2	1	2	2	2	1	2	1	1	1	1	1	1	2	1	1	2	1	1	1	1	1	1	1
1083	1	34	1	2	2	2	2	2	2	1	2	2	2	2	2	2	2	2	2	2	2	2	2	2	2	2	2	2	1	2	2	2	1	2	2	2	2	1	2	2	2	2	1	1	1	1	1	1	2
1084	1	32	2	2	2	2	1	2	1	1	2	2	2	2	2	2	2	2	2	2	1	1	2	2	2	2	1	1	1	1	1	2	1	1	1	1	1	1	1	1	1	2	1	1	1	1	1	1	1
1085	1	31	1	1	1	1	1	1	1	1	1	2	2	2	2	2	2	2	2	2	1	2	2	2	1	1	1	2	2	2	2	2	2	1	1	2	1	2	2	2	2	2	1	1	2	1	1	2	2
1086	2	32	2	1	2	1	1	2	1	1	1	2	2	2	2	2	2	2	2	1	2	1	2	2	1	1	1	1	1	1	1	2	1	1	1	1	1	2	2	2	1	2	1	2	1	1	1	1	2
1087	2	48	2	1	1	1	1	1	1	1	1	1	1	1	1	1	1	1	1	1	1	1	2	2	1	1	1	1	1	1	1	2	1	1	2	2	2	1	1	1	1	2	1	1	1	1	1	1	1
1088	1	45	2	2	2	2	2	1	2	2	1	2	2	2	2	2	2	2	2	2	1	1	2	2	2	2	1	1	2	1	2	2	1	2	2	1	2	2	2	2	2	2	1	1	1	1	1	1	1
1089	2	58	2	2	2	2	2	2	2	2	2	2	2	2	2	2	2	2	2	2	1	1	2	2	2	2	2	1	2	1	2	2	2	1	2	1	1	2	2	1	2	2	1	1	1	1	1	1	2
1090	2	48	2	1	2	2	1	2	1	1	2	2	2	2	1	2	2	2	2	1	2	1	2	2	1	1	1	1	2	1	2	2	1	2	2	2	1	2	1	1	1	2	1	1	1	2	2	2	2
1091	1	35	2	1	1	1	1	1	1	1	1	1	2	2	2	2	2	2	1	2	1	2	2	2	1	2	1	1	1	1	2	2	1	1	1	1	1	2	1	1	2	2	1	1	1	1	1	1	1
1092	1	32	1	2	2	2	1	1	1	2	1	2	2	2	2	2	1	1	2	2	1	1	2	2	2	2	2	2	1	2	2	2	1	2	2	2	1	2	2	1	1	2	1	1	1	1	1	1	1
1093	2	56	1	2	2	2	2	2	2	2	2	2	2	2	2	2	2	2	2	2	1	1	2	2	2	2	1	1	2	2	2	2	1	2	2	2	1	2	2	2	2	2	1	1	1	1	1	1	1
1094	2	50	2	2	2	2	2	2	1	1	2	2	2	2	2	2	2	2	2	2	2	1	2	2	1	2	1	2	1	1	2	2	2	2	2	1	2	2	2	1	2	2	1	1	2	2	2	2	2
1095	2	48	1	2	2	2	1	2	2	1	2	2	2	2	2	2	2	2	2	2	1	1	2	2	1	2	2	1	2	1	2	2	1	2	1	2	1	2	1	2	2	2	1	1	1	1	1	1	1
1096	1	34	1	1	1	2	1	1	1	1	1	2	2	2	2	2	2	1	2	2	1	2	2	2	1	2	1	2	2	1	2	2	1	1	1	1	1	2	2	2	2	2	1	1	1	1	1	1	1
1097	2	49	2	2	1	1	1	2	2	2	1	2	2	2	2	2	2	2	2	2	1	1	2	2	1	2	1	1	2	2	1	2	1	1	1	2	1	2	1	2	2	2	1	1	1	1	1	1	1
1098	1	36	2	1	1	1	1	1	1	1	1	2	2	2	2	2	2	2	2	1	1	1	2	2	1	2	2	1	1	1	2	2	1	2	2	1	1	2	2	2	2	2	2	1	1	1	2	1	2
1099	2	46	1	1	2	2	2	2	1	1	2	1	2	2	2	2	2	2	2	2	1	1	2	2	2	2	2	1	2	2	2	2	2	1	2	1	2	1	2	1	2	2	1	1	1	1	1	1	1
1100	2	38	2	1	1	1	1	1	1	1	1	1	2	2	2	2	2	2	1	1	1	1	2	2	1	2	2	1	1	2	1	2	1	2	2	1	1	2	1	1	2	2	1	2	1	1	1	1	1
1101	2	61	2	1	2	2	1	2	1	1	2	2	2	2	2	2	2	2	2	2	1	2	2	2	1	1	2	2	2	2	2	2	1	2	2	1	1	2	1	2	2	2	2	2	1	1	1	1	2
1102	2	53	2	1	1	1	1	2	1	1	1	1	2	2	2	2	2	2	2	2	2	1	2	2	1	1	2	2	2	1	1	2	1	1	1	1	1	1	2	1	2	2	1	1	1	1	1	1	1
1103	1	38	2	1	1	1	1	1	1	1	2	2	2	2	2	2	2	2	2	1	1	1	2	2	1	1	1	1	1	1	1	2	1	2	1	1	1	2	1	1	1	2	1	1	1	1	1	1	2
1104	2	47	3	2	1	1	1	1	1	1	1	1	2	2	2	2	2	2	2	1	2	1	2	2	1	2	2	2	1	2	1	2	1	2	2	1	1	2	2	2	1	2	2	1	1	1	1	1	1
1105	1	26	2	2	2	2	2	1	2	1	2	2	2	2	2	2	2	2	2	2	2	1	2	2	1	2	2	1	2	2	2	2	1	2	2	1	1	2	2	1	2	2	1	1	1	1	1	1	2
1106	1	77	1	1	2	1	2	2	1	1	2	1	2	2	1	2	2	2	1	2	1	1	2	2	1	2	1	1	2	1	1	2	1	1	1	1	1	2	2	1	2	2	1	1	1	1	1	1	1
1107	1	40	2	2	2	2	2	1	2	2	2	2	2	2	2	2	2	2	2	2	2	1	2	2	2	2	2	2	2	1	1	2	1	1	1	1	1	2	1	1	2	2	1	1	2	1	2	1	1
1108	2	59	2	1	2	2	2	2	1	1	1	2	1	2	2	2	2	2	2	2	1	2	2	2	2	2	1	2	2	2	2	2	1	2	2	1	2	2	1	1	2	2	1	2	1	1	1	1	1
1109	2	60	2	2	2	2	2	2	2	2	2	2	2	2	2	2	2	2	2	2	2	2	1	2	2	2	2	2	1	2	1	2	2	2	1	1	1	2	1	1	1	2	1	1	1	2	2	1	2
1110	1	49	2	1	2	2	2	2	2	2	2	2	2	2	2	2	2	2	2	2	1	1	2	2	1	2	2	2	2	2	1	2	2	1	2	2	1	2	2	2	2	2	1	1	1	1	1	1	2
1111	2	62	2	2	2	2	2	1	1	1	1	2	2	2	2	2	2	2	2	2	2	1	2	2	1	1	1	1	2	1	2	2	1	1	1	1	1	2	1	1	2	2	1	1	1	1	1	1	1
1112	2	31	3	1	2	2	2	2	1	1	2	2	2	2	2	2	2	2	2	2	1	1	2	2	2	2	2	1	1	2	2	2	1	1	1	1	1	1	2	2	1	2	1	1	1	1	1	1	1
1113	2	35	1	1	2	2	1	2	2	1	2	1	2	2	2	2	2	2	2	2	1	1	2	2	2	2	1	2	1	1	2	2	1	2	2	2	2	2	2	1	1	2	1	1	1	1	1	2	1
1114	2	36	2	1	2	2	2	1	1	1	2	2	2	2	2	2	2	2	2	2	2	2	2	2	1	2	2	1	2	1	2	2	2	1	2	1	1	2	2	1	2	2	1	1	1	1	1	1	2
1115	1	42	3	2	2	2	1	1	2	2	2	2	1	2	2	2	2	2	2	2	2	2	2	2	1	2	1	2	2	1	2	2	1	2	1	2	1	2	2	2	2	2	2	1	2	2	1	2	2
1116	2	57	2	2	2	2	1	2	1	1	2	2	2	2	2	2	2	2	2	2	2	1	2	2	2	1	2	1	2	2	2	2	2	2	1	1	1	2	2	2	2	2	1	1	1	1	1	1	1
1117	2	46	2	1	2	2	1	2	2	2	2	2	2	2	2	2	2	2	2	2	2	2	2	2	1	2	1	1	2	1	1	2	2	1	1	1	1	2	2	1	2	2	1	1	1	1	1	1	1
1118	1	36	2	2	2	2	2	2	2	2	2	2	2	2	2	2	2	2	2	2	2	2	1	2	1	2	2	2	2	2	1	2	1	2	2	1	2	2	2	1	2	2	1	2	1	1	1	2	2
1119	1	33	2	1	2	2	1	1	2	2	2	1	2	2	2	2	2	2	2	2	1	1	2	2	1	1	1	1	2	1	2	2	1	1	2	2	2	2	2	1	2	2	1	1	1	1	1	2	2
1120	1	30	2	1	2	2	2	2	1	2	2	2	2	2	2	2	2	2	2	2	1	1	2	2	1	2	2	1	2	1	2	2	1	1	1	1	1	1	1	1	1	2	1	1	1	1	1	1	2
1121	1	53	1	1	1	1	1	1	1	1	1	2	2	2	2	2	2	2	2	2	2	1	2	2	2	2	1	1	2	2	2	2	2	2	2	2	1	2	2	1	1	2	1	1	1	1	1	1	1
1122	1	40	1	1	1	2	2	1	1	1	1	1	2	2	2	2	1	2	2	1	1	1	2	2	2	2	2	2	2	2	2	1	1	2	2	2	2	2	2	1	2	2	1	1	2	1	1	1	2
1123	1	39	2	2	2	2	1	2	2	2	2	2	1	2	2	2	2	2	2	2	2	2	2	2	2	1	2	2	2	1	2	2	1	2	2	2	2	2	1	1	2	2	2	1	1	2	2	1	2
1124	1	42	2	1	1	2	1	2	2	1	2	1	2	2	2	2	2	2	2	2	1	2	2	2	1	2	2	2	2	2	2	2	1	2	2	1	2	2	2	1	2	2	1	1	1	1	1	1	1
1125	1	52	2	1	1	1	1	2	1	1	1	1	2	2	2	2	1	1	2	2	1	1	2	2	1	2	1	1	2	2	1	2	1	1	1	1	1	2	2	1	1	2	1	1	1	1	1	1	1
1126	1	34	1	2	2	2	2	1	2	2	2	2	2	2	2	2	2	2	2	2	2	2	2	2	2	2	1	2	2	1	2	2	1	2	1	1	1	2	2	2	2	2	1	1	1	1	1	1	1
1127	2	49	2	2	2	2	2	2	2	2	2	2	2	2	2	2	2	2	2	2	2	2	1	2	1	2	2	1	1	1	2	2	1	2	2	2	1	2	2	2	1	2	1	1	1	1	1	1	1
1128	1	47	2	2	2	2	1	2	2	2	2	2	2	2	2	2	2	2	2	2	1	1	2	2	1	2	1	2	2	1	2	2	1	1	1	1	1	2	1	1	1	2	1	1	1	1	1	1	1
1129	2	42	3	2	2	2	1	2	2	2	2	2	2	2	2	2	2	2	2	2	2	1	2	2	1	2	1	1	2	2	1	2	2	2	2	1	1	2	2	2	2	2	1	1	1	1	1	1	1
1130	2	51	2	2	2	2	1	2	1	1	2	2	2	2	2	2	2	2	2	2	2	2	2	2	1	1	2	2	2	2	2	2	1	2	2	1	1	2	2	1	2	2	1	1	1	1	2	2	2
1131	2	70	3	2	1	2	1	2	1	1	2	2	2	2	2	2	2	1	2	1	2	2	2	1	2	2	1	2	2	2	2	2	1	2	1	1	2	2	2	2	1	2	1	1	1	1	1	1	1
1132	1	42	3	1	1	1	1	1	1	1	1	1	1	2	2	2	2	2	2	2	1	1	2	2	2	2	1	2	2	2	2	2	1	2	2	2	2	2	2	2	2	2	1	1	1	1	1	1	1
1133	1	33	2	2	2	2	1	2	2	2	2	2	2	2	2	2	2	2	2	2	2	2	2	2	2	2	2	1	2	1	1	2	1	2	2	2	2	2	2	2	2	2	1	2	2	1	1	1	2
1134	2	33	2	2	2	2	1	1	1	1	1	2	2	2	2	2	2	2	2	2	2	1	2	2	1	2	2	1	2	2	1	2	1	1	2	1	1	2	1	1	1	2	1	1	1	1	1	1	1
1135	1	45	2	1	1	1	1	2	1	1	1	1	2	2	2	2	2	2	2	1	2	2	2	1	2	2	1	2	2	2	1	2	1	1	1	1	1	1	1	1	1	2	1	1	1	1	1	1	1
1136	2	60	2	2	2	2	2	2	2	1	2	2	2	2	2	2	2	2	2	2	2	1	2	2	1	2	1	1	2	1	1	2	2	1	2	1	1	2	2	1	2	2	1	1	1	1	1	1	1
1137	2	56	1	1	1	2	1	2	1	1	1	1	1	2	2	2	2	2	2	1	1	1	2	2	1	2	1	1	2	2	1	2	1	2	1	1	1	2	1	2	2	2	1	1	1	1	1	1	1
[truncated: 193 more columns]

## Sheet: corresponding table
Questionnaire	Answer column
Q1	Selection Number
Q2	Inputted values
Q3	Selection Number
Q4_1-Q4_21	1.Yes 2.No
Q5_1-Q5_8	1.Yes 2.No
Q6_1-Q6_10	1.Yes 2.No
Q7_1-Q7_9	1.Yes 2.No
Q8_1-Q8_10	1.Yes 2.No
Q9_1-Q9_14	1.Yes 2.No
Q10_1-Q10_14	1.Yes 2.No
Q11	Selection Number
Q12_1-Q12_7	1.Yes 2.No
Q13	Selection Number
Q14_1-Q14_10	1.Yes 2.No
Q15_1-Q15_11	1.Yes 2.No
Q16	Selection Number
Q17_1-Q17_14	1.Yes 2.No
Q18	Selection Number
Q19_1-Q19_9	1.Yes 2.No
Q20	Selection Number
Q21_1-Q21_12	1.Yes 2.No
Q22_1-Q22_8	1.Yes 2.No
Q23	Selection Number
Q24_1-Q24_11	1.Yes 2.No
Q25_1-Q25_11	1.Yes 2.No
Q26	Selection Number
Q27_1-Q27_10	1.Yes 2.No
Q28_1-Q28_11	1.Yes 2.No
Q29	Selection Number
Q30	Selection Number
Q31	Selection Number
Q32	Selection Number
Q33	Selection Number
Q34_1-Q34_7	1.Yes 2.No
Q35	Selection Number
Q36	Selection Number
Q37	Selection Number
Q38	Selection Number
Q39	Selection Number
Q40	Inputted values
Q41	Selection Number
Q42	Selection Number
Q43	Selection Number
Q44_1-Q44_9	1.Yes 2.No
Q45	Selection Number
Q46	Selection Number
